# Supplementary material for: Construction of a Promising Tumor-Infiltrating CD8+ T Cells Gene Signature to Improve Prediction of the Prognosis and Immune Response of Uveal Melanoma
Source: Front Cell Dev Biol. 2021 May 28;9:673838. doi: 10.3389/fcell.2021.673838 (PMC8194278; doi:10.3389/fcell.2021.673838)
Supplement: Supplementary Table 1 — The list of CD8+ T cells type-specific genes in UM. [file Table_1.XLSX]

## Sheet: CD8
Celltype (major-lineage)	Gene	log2FC	Percentage (%)	Adjusted p-value
CD8Tex	MTRNR2L8	-3.34	2.2	8.13e-98
CD8Tex	MT-ND4L	-3.22	27.3	0
CD8Tex	MT-ATP8	-3.04	3.6	0
CD8Tex	MTRNR2L12	-2.97	5.5	0
CD8Tex	PMEL	-2.87	2.6	0
CD8T	PMEL	-2.75	7.5	2.62e-123
CD8Tex	PMEL	-2.67	10.9	0
CD8Tex	IGKV3-20	-2.67	0.2	5.25e-32
CD8Tex	IGKV3-20	-2.54	2.7	4.32e-96
CD8Tex	IGKV3-20	-2.54	1.5	1.56e-77
CD8Tex	TYRP1	-2.51	2.2	0
CD8T	TYRP1	-2.38	1.5	7.29e-108
CD8Tex	TYRP1	-2.36	7.5	0
CD8Tex	MLANA	-2.34	12.1	0
CD8Tex	IGLV3-1	-2.33	0.2	3e-28
CD8T	IGLV3-1	-2.32	1.9	1.73e-13
CD8Tex	IGLV3-1	-2.29	1.5	4.34e-98
CD8Tex	APOE	-2.25	11	0
CD8Tex	APOE	-2.25	3.6	0
CD8Tex	FOS	-2.13	30.9	1.96e-231
CD8Tex	IGLV2-14	-2.08	0	1.91e-22
CD8T	IGLV2-14	-2.07	0.2	7.78e-13
CD8Tex	IGFBP7	-2.06	11.5	0
CD8Tex	S100A1	-2.06	9.5	5.66e-288
CD8Tex	IGLV2-14	-2.06	0.6	3.13e-58
CD8Tex	MLANA	-2.05	15.3	0
CD8Tex	IFI27	-2.01	7.3	0
CD8Tex	MT-ND3	-2	72.3	0
CD8Tex	S100A1	-1.99	11.8	0
CD8T	IGKV3-20	-1.98	1.2	1.43e-16
CD8Tex	MITF	-1.95	5	0
CD8T	APOE	-1.94	24.3	3.2e-102
CD8Tex	IGLV2-14	-1.94	6.1	2.26e-18
CD8Tex	VIM	-1.93	62.6	0
CD8T	MT-ND3	-1.9	98.1	1.45e-169
CD8Tex	IGLV3-1	-1.9	1	4.91e-73
CD8Tex	CST3	-1.84	12.2	0
CD8Tex	CITED1	-1.8	6.2	0
CD8Tex	CD63	-1.78	47	0
CD8Tex	IFI27	-1.76	13.3	1.08e-274
CD8Tex	MT-ND6	-1.75	12.3	1.21e-269
CD8Tex	MITF	-1.74	7	0
CD8Tex	MITF	-1.74	10.3	4.08e-259
CD8Tex	APOE	-1.74	24.6	2.93e-159
CD8Tex	IGFBP7	-1.72	20.7	1.22e-178
CD8Tex	EGR1	-1.68	7	0
CD8Tex	CST3	-1.67	14.7	7.81e-207
CD8Tex	MT-CO2	-1.65	100	0
CD8T	IGKC	-1.65	0.2	1.09e-23
CD8Tex	AP1S2	-1.64	18.7	0
CD8Tex	FOS	-1.64	29.1	0
CD8Tex	IGKC	-1.63	0.8	2.98e-112
CD8Tex	SERPINF1	-1.62	4.4	0
CD8Tex	IGKC	-1.62	1.1	7.85e-37
CD8Tex	EGR1	-1.6	13.1	0
CD8Tex	MT-ATP6	-1.6	98	0
CD8Tex	IFI27	-1.58	26.8	2.14e-56
CD8Tex	AP1S2	-1.56	11.3	0
CD8Tex	MT-CO3	-1.56	99.6	0
CD8Tex	ATP6V0C	-1.56	1.7	4.57e-304
CD8Tex	SPP1	-1.54	2.3	7.27e-294
CD8Tex	EGR1	-1.54	15	9.56e-165
CD8Tex	MT-ND5	-1.52	76	0
CD8Tex	MT-CYB	-1.52	97.8	0
CD8Tex	IGKC	-1.52	5.6	1.46e-90
CD8Tex	SPP1	-1.52	1.7	6.99e-70
CD8Tex	AP1S2	-1.51	15.7	1.87e-258
CD8Tex	HSPA1A	-1.5	4.8	1.44e-79
CD8T	IGHG1	-1.49	0.4	4.04e-20
CD8Tex	EDNRB	-1.48	0.7	0
CD8Tex	IGHG1	-1.48	0.7	1.16e-96
CD8Tex	IGFBP7	-1.47	32.5	1.57e-78
CD8Tex	IGHG1	-1.47	0.8	1.87e-32
CD8Tex	EDNRB	-1.46	1.8	0
CD8T	GSTP1	-1.46	71.3	1.24e-82
CD8Tex	TFAP2A	-1.45	2.3	0
CD8Tex	IFITM3	-1.45	28.2	1.42e-210
CD8T	SPP1	-1.45	2.9	8.86e-38
CD8Tex	NEAT1	-1.44	53.9	0
CD8Tex	S100A1	-1.43	32.7	2.61e-104
CD8Tex	S100A1	-1.42	21.2	0
CD8Tex	CRYAB	-1.42	8.3	3.54e-171
CD8Tex	CRYAB	-1.41	9.3	0
CD8Tex	IGHG1	-1.41	4.6	1.28e-83
CD8Tex	NSG1	-1.4	2	9.5e-182
CD8Tex	ZNF106	-1.39	21.2	0
CD8Tex	TFAP2A	-1.39	2.3	6.11e-218
CD8Tex	TFAP2A	-1.38	2.7	0
CD8Tex	SNHG7	-1.38	8.6	0
CD8Tex	ZNF106	-1.38	14.7	1.18e-207
CD8Tex	CST3	-1.38	28	2.49e-90
CD8Tex	IFITM3	-1.36	23.2	0
CD8Tex	APOE	-1.36	35.7	2.28e-62
CD8T	EDNRB	-1.36	6	2.29e-62
CD8Tex	EFHD1	-1.35	3	0
CD8Tex	GSTP1	-1.35	52.5	0
CD8Tex	NR4A1	-1.34	11.1	0
CD8Tex	A2M	-1.33	4.8	0
CD8T	APOC1	-1.33	7.7	1.19e-43
CD8Tex	IGFBP7	-1.32	26.8	0
CD8Tex	MIF	-1.32	48.9	2.58e-251
CD8Tex	SPP1	-1.32	2.7	3.97e-193
CD8Tex	JUN	-1.32	32.8	7.92e-102
CD8Tex	PMEL	-1.32	40.9	2.22e-46
CD8Tex	ASAH1	-1.31	17.8	0
CD8Tex	SNHG7	-1.31	21.2	0
CD8Tex	A2M	-1.31	5.4	3.38e-141
CD8Tex	EDNRB	-1.31	5.5	8.88e-106
CD8Tex	RAMP1	-1.3	3.5	0
CD8Tex	RAB38	-1.3	3.4	0
CD8Tex	NSG1	-1.3	6.4	0
CD8Tex	APOC1	-1.3	2.7	7.24e-273
CD8Tex	MLANA	-1.3	39.1	7.86e-107
CD8Tex	SERPINF1	-1.29	9.2	0
CD8Tex	CITED1	-1.29	15.1	0
CD8Tex	EGR1	-1.29	25.1	6.56e-68
CD8Tex	CD59	-1.27	18.9	0
CD8Tex	IFITM3	-1.27	42.7	3.73e-96
CD8Tex	APOC1	-1.26	6.2	0
CD8Tex	TRPM1	-1.26	1.7	0
CD8Tex	RPL37A	-1.26	62.6	0
CD8Tex	VIM	-1.26	75.4	0
CD8Tex	NEAT1	-1.26	37.4	0
CD8Tex	TEX41	-1.25	1.9	0
CD8Tex	TRPM1	-1.25	1.2	0
CD8Tex	CDKN1A	-1.24	6	1.83e-139
CD8Tex	PMEL	-1.24	64.5	1.31e-38
CD8Tex	LMNA	-1.23	13.4	0
CD8Tex	CRTAP	-1.23	5	1.53e-214
CD8Tex	RAMP1	-1.23	5.2	1.46e-158
CD8Tex	MLANA	-1.22	57.1	1.19e-175
CD8Tex	NR4A1	-1.22	18.9	2.03e-153
CD8Tex	S100A13	-1.21	4.2	0
CD8Tex	SDCBP	-1.21	58.7	0
CD8Tex	GPX3	-1.21	2.7	0
CD8Tex	GRINA	-1.21	16	0
CD8Tex	CRYAB	-1.21	10.3	0
CD8Tex	MYC	-1.21	2.9	0
CD8T	RPL39	-1.21	99.8	1.48e-157
CD8Tex	CITED1	-1.21	23.5	1.47e-65
CD8Tex	GPNMB	-1.2	4.7	0
CD8Tex	CAPN3	-1.2	3.6	0
CD8Tex	TEX41	-1.2	2.2	0
CD8Tex	EFHD1	-1.2	5.8	7.34e-194
CD8Tex	CRYAB	-1.2	21.9	4.56e-68
CD8Tex	TYRP1	-1.19	38.8	1.59e-28
CD8Tex	GABARAP	-1.18	12.6	2.24e-238
CD8T	RPS27	-1.18	99.4	1.9e-138
CD8Tex	NME2	-1.17	2	1.31e-210
CD8Tex	CD59	-1.17	15.9	6.09e-191
CD8Tex	NUPR1	-1.16	3.3	0
CD8Tex	MT-CO1	-1.16	99.9	6.17e-280
CD8Tex	SERPINF1	-1.16	17.1	5.07e-152
CD8Tex	GPX3	-1.16	3.8	1.34e-125
CD8Tex	APOC1	-1.16	13.1	1.53e-29
CD8Tex	MLPH	-1.15	2.4	0
CD8Tex	NPC2	-1.15	25.8	0
CD8Tex	ST3GAL4	-1.15	4	0
CD8Tex	MT-ND4	-1.15	89.1	0
CD8Tex	EFHD1	-1.15	5.6	0
CD8Tex	MITF	-1.15	31.2	6.16e-85
CD8Tex	FOS	-1.15	56.4	3.1e-65
CD8Tex	IFI27	-1.15	33.4	2.8e-19
CD8Tex	RHOBTB3	-1.14	2.9	0
CD8Tex	DMKN	-1.14	2.6	0
CD8Tex	MT-ND2	-1.14	80.4	0
CD8Tex	MT-ND3	-1.14	98.7	1.92e-125
CD8Tex	MYC	-1.13	7.3	0
CD8Tex	GPM6B	-1.13	3.5	0
CD8Tex	ZFAS1	-1.13	29.3	0
CD8Tex	RHOBTB3	-1.13	2.5	5.03e-194
CD8T	RPL35A	-1.13	98.3	3e-122
CD8Tex	ANXA5	-1.12	47.8	0
CD8Tex	CD44	-1.12	32.4	0
CD8Tex	RPL36	-1.12	67.6	0
CD8Tex	GDF15	-1.12	3.1	2.38e-251
CD8Tex	HSPA1B	-1.12	1.3	2.42e-75
CD8Tex	PIR	-1.11	2.4	0
CD8Tex	PAX3	-1.11	1.8	0
CD8Tex	RPL39	-1.11	78.9	0
CD8Tex	ASAH1	-1.11	17.3	9.06e-196
CD8T	RPS26	-1.11	96.9	7.95e-73
CD8Tex	CHCHD10	-1.1	8.5	0
CD8Tex	GRINA	-1.1	12.4	2.91e-173
CD8Tex	MYC	-1.1	7.1	1.43e-131
CD8Tex	IFITM3	-1.09	46.9	0
CD8Tex	EMP1	-1.09	0.4	0
CD8Tex	CD63	-1.09	76.5	1.47e-104
CD8Tex	SDCBP	-1.09	67.3	9.35e-87
CD8Tex	METTL9	-1.08	35	0
CD8Tex	ABCB5	-1.08	0.7	0
CD8Tex	RAC1	-1.08	10.4	0
CD8Tex	MT-ND1	-1.08	95.9	2.84e-249
CD8Tex	VAT1	-1.08	2.9	4.58e-203
CD8Tex	SERPINF1	-1.08	24.6	4.03e-73
CD8Tex	ABCB5	-1.07	1.6	0
CD8Tex	MYO10	-1.07	3.1	0
CD8Tex	CTSL	-1.07	3.4	0
CD8Tex	C1QB	-1.07	4.6	5.04e-11
CD8Tex	CTSL	-1.06	6	0
CD8Tex	MIF	-1.06	47.1	0
CD8T	RPS28	-1.06	99.4	1.25e-150
CD8Tex	C1QB	-1.06	6.2	5.2e-29
CD8Tex	ATF3	-1.05	16.9	0
CD8Tex	EMP1	-1.05	2.1	0
CD8Tex	ASAH1	-1.05	15.1	0
CD8Tex	S100A13	-1.05	5.4	0
CD8Tex	RPLP0	-1.05	94.5	1.55e-241
CD8Tex	TUBB	-1.05	16.9	2.6e-178
CD8Tex	SYNPR	-1.05	0.1	2.47e-166
CD8Tex	APOC1	-1.05	11.3	2.62e-51
CD8Tex	CTSF	-1.04	3.4	0
CD8Tex	MT-CO2	-1.04	100	0
CD8Tex	MT-CO3	-1.04	99.1	0
CD8Tex	CDKN1A	-1.04	8.6	0
CD8Tex	SYNPR	-1.04	0.5	8.37e-237
CD8Tex	PAX3	-1.04	2.8	1.98e-186
CD8Tex	CD63	-1.04	69.5	7.25e-186
CD8T	SYNPR	-1.04	0	6.91e-33
CD8Tex	DMKN	-1.03	3.7	0
CD8Tex	RHOBTB3	-1.03	3.9	0
CD8Tex	MLPH	-1.03	3.8	0
CD8Tex	CD63	-1.03	57.7	0
CD8Tex	HSP90AB1	-1.03	56.4	4.01e-217
CD8Tex	SYNPR	-1.03	0.1	4.38e-56
CD8Tex	A2M	-1.03	19.6	1.1e-48
CD8Tex	CRTAP	-1.02	18.6	0
CD8Tex	GSTP1	-1.02	45.2	2.75e-294
CD8Tex	SELENOP	-1.02	4.7	5.92e-263
CD8Tex	ABCB5	-1.02	2	2.15e-147
CD8Tex	RPL8	-1.01	99.3	0
CD8Tex	TEX41	-1.01	7.3	6.45e-164
CD8Tex	MARCKSL1	-1.01	10.7	6.5e-125
CD8Tex	ATF3	-1.01	14.2	1.66e-95
CD8T	RPS29	-1.01	86.7	1.42e-75
CD8Tex	SELENOP	-1.01	3.8	5.56e-64
CD8Tex	ZNF106	-1.01	48.8	7.76e-58
CD8Tex	VAT1	-1	10.1	0
CD8Tex	GPR143	-1	1.7	0
CD8Tex	PAX3	-1	3.3	0
CD8Tex	RPS2	-1	80.9	0
CD8Tex	GPNMB	-1	7.4	0
CD8T	ABCB5	-1	4.4	5.52e-80
CD8Tex	CITED1	-1	34.1	2.69e-67
CD8Tex	COL11A2	-1	0.2	1.63e-65
CD8Tex	NSG1	-1	21.7	3.7e-51
CD8Tex	SPP1	-1	13.5	3.54e-16
CD8Tex	SDCBP	-0.99	45.4	0
CD8Tex	GDF15	-0.99	3.9	1.62e-156
CD8T	RPL32	-0.99	99.6	9.05e-108
CD8Tex	GPX3	-0.99	13.3	7.88e-48
CD8Tex	C1QA	-0.99	5.8	4.68e-23
CD8Tex	FTL	-0.98	97.5	0
CD8Tex	CTSB	-0.98	20.9	0
CD8Tex	TSPAN3	-0.98	4.9	0
CD8Tex	MFGE8	-0.98	5	0
CD8Tex	RPL37	-0.98	74.8	0
CD8Tex	MT-CO2	-0.98	100	0
CD8Tex	RPS28	-0.98	79.5	0
CD8Tex	COL11A2	-0.98	0.7	2.95e-188
CD8Tex	MYO10	-0.98	4.1	3.47e-182
CD8Tex	FOSB	-0.98	23.8	1.96e-86
CD8T	RAC1	-0.98	57.6	1.08e-67
CD8Tex	GRINA	-0.98	33.2	4.51e-65
CD8Tex	TYR	-0.97	1.7	0
CD8Tex	SERPINE2	-0.97	5.6	0
CD8Tex	NSG1	-0.97	10.8	0
CD8Tex	RPS18	-0.97	96	0
CD8Tex	CAPN3	-0.97	6.6	0
CD8Tex	ZNF106	-0.97	21.8	0
CD8Tex	COL11A2	-0.97	1.4	2e-260
CD8T	RPL37	-0.97	99	4.86e-133
CD8Tex	IFITM1	-0.97	19	9.33e-65
CD8Tex	C1QA	-0.97	4.9	1.18e-07
CD8Tex	RPL8	-0.96	97.6	0
CD8Tex	CTSF	-0.96	3.3	0
CD8Tex	GPNMB	-0.96	20.3	4.92e-73
CD8Tex	ATF3	-0.96	26	9.39e-35
CD8Tex	FAM210B	-0.95	7.3	0
CD8Tex	BEX3	-0.95	8.5	0
CD8Tex	BANCR	-0.95	0.8	0
CD8Tex	APP	-0.95	11.4	0
CD8Tex	LGALS3BP	-0.95	11.1	0
CD8Tex	TOMM7	-0.95	39.9	0
CD8Tex	HSPB1	-0.95	32.1	0
CD8Tex	NUPR1	-0.95	7.9	1.48e-170
CD8Tex	CAPN3	-0.95	9.5	4.87e-141
CD8T	RPL36	-0.95	98.5	6.94e-120
CD8Tex	TRPM1	-0.95	9.4	5.79e-114
CD8T	TMSB10	-0.95	99.2	8.69e-87
CD8Tex	ASAH1	-0.95	39.1	4.54e-80
CD8Tex	CRTAC1	-0.94	1.4	0
CD8Tex	RPL7	-0.94	91.7	0
CD8Tex	CRTAC1	-0.94	0.8	0
CD8Tex	SERPINE2	-0.94	4.4	0
CD8Tex	BANCR	-0.94	0.6	1.99e-235
CD8Tex	PTTG1IP	-0.94	8.1	6.89e-177
CD8Tex	CTSF	-0.94	4.4	9.31e-168
CD8Tex	CTSL	-0.94	7.6	1.33e-153
CD8Tex	DMKN	-0.94	7.1	2.83e-134
CD8T	RPL38	-0.94	89.8	2.86e-102
CD8Tex	GAPDH	-0.94	87.6	2.47e-90
CD8Tex	MYC	-0.94	22.3	1.62e-44
CD8T	TRPM1	-0.94	27.9	4.88e-41
CD8Tex	MT-CO3	-0.93	99.9	0
CD8Tex	NUPR1	-0.93	6.7	0
CD8Tex	RPS26	-0.93	57.7	6.47e-281
CD8Tex	S100A13	-0.93	10.9	8.6e-151
CD8Tex	PIR	-0.93	6.4	4e-137
CD8T	RPS12	-0.93	99.2	2.04e-103
CD8Tex	AP1S2	-0.93	51.7	1.35e-72
CD8Tex	EFHD1	-0.93	22.8	1.83e-67
CD8Tex	NR4A1	-0.93	44	1.79e-45
CD8T	TYROBP	-0.93	4	1.05e-06
CD8Tex	BACE2	-0.92	1.6	0
CD8Tex	NDUFB9	-0.92	48.7	0
CD8Tex	PEBP1	-0.92	54.8	0
CD8Tex	NPC2	-0.92	24.9	1.18e-156
CD8Tex	RAB38	-0.92	12.9	1.35e-147
CD8Tex	GSTP1	-0.92	58.2	2.01e-71
CD8Tex	RAB38	-0.92	23.3	1.04e-70
CD8Tex	SNHG7	-0.92	44.7	1.77e-36
CD8Tex	GDF15	-0.92	8.1	1.39e-21
CD8T	PDCD4	-0.92	55.5	7.65e-19
CD8Tex	BIRC7	-0.91	1.8	0
CD8Tex	MT-ND2	-0.91	96.2	0
CD8Tex	CRTAP	-0.91	11.5	0
CD8Tex	TYR	-0.91	2.2	0
CD8Tex	CD44	-0.91	48	5.75e-177
CD8Tex	APP	-0.91	8.1	8.02e-154
CD8Tex	PPP1R15A	-0.91	21.9	3.69e-116
CD8Tex	DMKN	-0.91	17.8	1.54e-54
CD8T	EMP1	-0.91	17	7.91e-40
CD8Tex	FOSB	-0.91	35.9	3.45e-35
CD8Tex	SELENOP	-0.91	10.4	1.72e-22
CD8Tex	CHCHD10	-0.9	28.9	0
CD8Tex	GLMP	-0.9	7.8	0
CD8Tex	TIMP2	-0.9	2.6	0
CD8Tex	BAMBI	-0.9	0.3	0
CD8Tex	METTL9	-0.9	23.1	0
CD8Tex	RPL38	-0.9	36.7	0
CD8Tex	PIR	-0.9	5.6	0
CD8Tex	TMEM14C	-0.9	9.4	9.15e-170
CD8Tex	HSPB1	-0.9	38.9	1.09e-128
CD8Tex	NUPR1	-0.9	21.4	6.19e-72
CD8Tex	RPS4Y1	-0.9	0.6	5.07e-34
CD8T	CHCHD10	-0.9	50.7	1.85e-30
CD8Tex	PLEKHA5	-0.89	2	0
CD8Tex	BEX3	-0.89	6.3	0
CD8Tex	ANXA5	-0.89	43.5	7.59e-157
CD8Tex	S100A13	-0.89	20.3	2.07e-71
CD8Tex	CTSL	-0.89	18.5	9.26e-66
CD8Tex	IGHG4	-0.89	0.2	1.45e-65
CD8Tex	LMNA	-0.89	41.1	3.03e-62
CD8Tex	IGHG4	-0.89	0	1.51e-23
CD8T	IGHG4	-0.89	0	6.62e-14
CD8Tex	TYRP1	-0.89	63.9	1.13e-08
CD8Tex	CYC1	-0.88	21.9	0
CD8Tex	RPL35	-0.88	62.4	0
CD8Tex	GPM6B	-0.88	6.8	0
CD8Tex	RAB38	-0.88	10.9	0
CD8Tex	RPL41	-0.88	88.1	0
CD8Tex	RPS8	-0.88	97.1	0
CD8Tex	MT-ND3	-0.88	97.4	4.91e-297
CD8Tex	ATF3	-0.88	11.5	1.02e-291
CD8Tex	PABPC1	-0.88	76.7	3.47e-182
CD8Tex	SNHG8	-0.88	24.5	7.97e-147
CD8Tex	GPX1	-0.88	29.1	6.59e-111
CD8Tex	FTL	-0.88	96.6	5.11e-65
CD8Tex	TEX41	-0.88	21.7	1.06e-62
CD8Tex	MT-ND3	-0.88	95.3	4.54e-57
CD8T	SELENOP	-0.88	21.6	4.6e-09
CD8Tex	GAPDHS	-0.87	1	0
CD8Tex	BAMBI	-0.87	2.2	0
CD8Tex	NME2	-0.87	9.3	0
CD8Tex	TIMP1	-0.87	6.7	0
CD8Tex	MT-CYB	-0.87	98.9	0
CD8Tex	GPR143	-0.87	3.6	0
CD8Tex	GLMP	-0.87	5.6	1.59e-157
CD8Tex	FAM210B	-0.87	6.7	5e-155
CD8Tex	MFGE8	-0.87	6	1.65e-143
CD8T	RPL37A	-0.87	99	7.33e-111
CD8Tex	PSAP	-0.87	33.7	2.23e-104
CD8Tex	PLEKHA5	-0.86	5.2	0
CD8Tex	SLCO4A1-AS1	-0.86	1	0
CD8Tex	FAM210B	-0.86	5.6	0
CD8Tex	DSTN	-0.86	8.7	0
CD8Tex	MARCKSL1	-0.86	12.6	0
CD8Tex	BACE2	-0.86	1.9	0
CD8Tex	RPL8	-0.86	99.6	4.31e-183
CD8Tex	SERPINE2	-0.86	7.5	2.95e-127
CD8Tex	ZFAS1	-0.86	50.1	4.95e-123
CD8T	RPL41	-0.86	99.6	2.53e-120
CD8Tex	LMNA	-0.86	30.5	1.54e-114
CD8Tex	TIMP1	-0.86	8.9	3.37e-108
CD8Tex	CTSB	-0.86	18.6	2.53e-102
CD8Tex	IGHG4	-0.86	1.5	1.23e-74
CD8Tex	PDLIM3	-0.85	1.7	0
CD8Tex	MT-CYB	-0.85	99.9	0
CD8Tex	CRYL1	-0.85	7.4	0
CD8Tex	SERPING1	-0.85	1.8	0
CD8Tex	ST3GAL4	-0.85	8.3	0
CD8Tex	RPS17	-0.85	31.7	0
CD8Tex	KLF4	-0.85	0.9	2.7e-290
CD8Tex	FOS	-0.85	58.1	6.95e-289
CD8Tex	A2M	-0.85	14	1.33e-250
CD8Tex	GPNMB	-0.85	13.3	3.25e-134
CD8Tex	BIRC7	-0.85	3	1.99e-130
CD8Tex	TYR	-0.85	4	5.23e-127
CD8Tex	FTH1	-0.85	98.9	8.72e-108
CD8Tex	BAMBI	-0.85	1.2	5.58e-107
CD8Tex	PDLIM3	-0.85	1.2	2.13e-95
CD8Tex	CD44	-0.85	67.5	2.93e-84
CD8Tex	MLPH	-0.85	17.6	7.11e-70
CD8Tex	GPM6B	-0.85	19.2	5.54e-48
CD8T	CCL3	-0.85	16	7.9e-09
CD8Tex	PTTG1IP	-0.84	17.2	0
CD8Tex	LAPTM4B	-0.84	3.1	0
CD8Tex	ZFAS1	-0.84	66.1	0
CD8Tex	MYO10	-0.84	6.5	0
CD8Tex	BACE2	-0.84	2.4	4.41e-147
CD8Tex	METTL9	-0.84	33.1	7.89e-119
CD8Tex	MTSS1	-0.84	3.8	3.47e-118
CD8T	RPLP2	-0.84	99.8	3.92e-113
CD8Tex	SDCBP	-0.84	63.6	1.76e-97
CD8Tex	NPC2	-0.84	50.1	9.35e-68
CD8Tex	CAPN3	-0.84	23.3	1.19e-52
CD8Tex	ST3GAL4	-0.84	23.7	1.48e-46
CD8Tex	SPARC	-0.83	2.3	0
CD8Tex	KLF4	-0.83	2.4	0
CD8Tex	CALD1	-0.83	1.8	0
CD8Tex	LAPTM4A	-0.83	36.5	0
CD8Tex	MIF	-0.83	81.5	0
CD8Tex	PTTG1IP	-0.83	8.8	0
CD8Tex	ANXA2	-0.83	19	0
CD8Tex	RPL31	-0.83	47.9	0
CD8Tex	MFGE8	-0.83	5.6	0
CD8Tex	CEBPD	-0.83	1.1	1.05e-287
CD8Tex	SLCO4A1-AS1	-0.83	1	8.44e-152
CD8Tex	LGALS3BP	-0.83	10.8	1.5e-129
CD8T	RPL26	-0.83	94.2	5.55e-68
CD8Tex	ZFAS1	-0.83	67.5	4.59e-61
CD8Tex	CD59	-0.83	42.9	1.26e-57
CD8Tex	TFAP2A	-0.83	26.2	9.75e-52
CD8T	HLA-DRA	-0.83	33.3	1.21e-06
CD8Tex	CTSZ	-0.82	4.6	0
CD8Tex	TSPAN4	-0.82	2.5	0
CD8Tex	PSAP	-0.82	51	0
CD8Tex	NPC2	-0.82	21.5	0
CD8Tex	GPX3	-0.82	8.8	1.05e-271
CD8Tex	TSPAN3	-0.82	7.3	2.95e-138
CD8Tex	ZFP36L1	-0.82	26.1	3.8e-101
CD8Tex	RHOBTB3	-0.82	20.5	8.97e-62
CD8Tex	PSAP	-0.82	59.1	4.21e-43
CD8Tex	CHCHD6	-0.81	3.7	0
CD8Tex	MYL9	-0.81	1.8	0
CD8Tex	GRINA	-0.81	18.6	0
CD8Tex	CST3	-0.81	24	0
CD8Tex	RPL36A	-0.81	21.7	0
CD8Tex	SAT1	-0.81	73.8	1.83e-295
CD8Tex	ACTG1	-0.81	86.9	3.02e-178
CD8Tex	CALD1	-0.81	1.8	2.39e-162
CD8Tex	RPL7A	-0.81	94.2	1.13e-152
CD8Tex	BNIP3	-0.81	4	7.34e-142
CD8Tex	METTL9	-0.81	58.7	4.07e-50
CD8Tex	TRPM1	-0.81	20.1	1.71e-41
CD8Tex	TIMP1	-0.81	20.5	6.23e-40
CD8Tex	SOX6	-0.8	1.3	0
CD8Tex	TMEM14C	-0.8	9.4	0
CD8Tex	GAPDHS	-0.8	1.9	0
CD8Tex	COX6C	-0.8	39.8	0
CD8Tex	SNHG8	-0.8	21.2	0
CD8Tex	AC090498.1	-0.8	19.9	0
CD8Tex	SOX6	-0.8	1	1.07e-138
CD8Tex	SERPING1	-0.8	2.3	3.82e-124
CD8Tex	BSG	-0.8	32.6	3.4e-110
CD8T	RPL34	-0.8	99.6	1.93e-102
CD8T	RPS15A	-0.8	99.4	9.67e-98
CD8Tex	BANCR	-0.8	3.8	3.94e-63
CD8Tex	CTSF	-0.8	19	5.39e-61
CD8Tex	PAX3	-0.8	20.5	1.68e-58
CD8Tex	LGALS3BP	-0.8	24.2	1.41e-52
CD8T	AC090498.1	-0.8	75.1	3.82e-49
CD8Tex	STMN1	-0.79	23.4	0
CD8Tex	MTSS1	-0.79	6.6	0
CD8Tex	TMEM147	-0.79	18.3	0
CD8Tex	MT-ATP8	-0.79	91.9	0
CD8Tex	MET	-0.79	0.9	0
CD8Tex	PCBP2	-0.79	52.8	1.92e-170
CD8Tex	KDELR1	-0.79	11.8	4.85e-146
CD8Tex	SPARC	-0.79	2.8	2.14e-110
CD8Tex	STMN1	-0.79	14.5	1.56e-108
CD8Tex	GADD45B	-0.79	10.3	2.34e-74
CD8Tex	IER3	-0.79	5.8	5.85e-65
CD8Tex	FAM210B	-0.79	19.4	1.28e-63
CD8Tex	MT-ND2	-0.79	93.5	9.67e-63
CD8Tex	PIR	-0.79	22.3	9.81e-45
CD8T	BAMBI	-0.79	15.4	5.74e-36
CD8Tex	MET	-0.78	2	0
CD8Tex	GPX1	-0.78	45.1	0
CD8Tex	UQCRB	-0.78	48.5	0
CD8Tex	IER3	-0.78	4.1	2.89e-216
CD8Tex	BEX3	-0.78	10.5	2.67e-138
CD8Tex	GPR143	-0.78	7.3	3.92e-129
CD8T	RPS21	-0.78	97.1	1.91e-93
CD8Tex	SGK1	-0.78	9.3	2.6e-66
CD8Tex	MYO10	-0.78	21.7	4.09e-61
CD8T	LGALS3	-0.78	13.3	8.46e-30
CD8Tex	GDF15	-0.78	11.7	5.24e-26
CD8Tex	EDNRB	-0.78	26	3.67e-18
CD8T	SNHG7	-0.78	72.8	9.78e-14
CD8T	HSPA1A	-0.78	55.7	3.08e-07
CD8Tex	AHCY	-0.77	9.2	0
CD8Tex	MDK	-0.77	1.6	0
CD8Tex	SLCO4A1-AS1	-0.77	2.7	0
CD8Tex	SERPING1	-0.77	2.7	0
CD8Tex	RPL34	-0.77	84	0
CD8Tex	CALD1	-0.77	2.3	0
CD8Tex	MARCKSL1	-0.77	27.8	2.18e-273
CD8Tex	PDLIM3	-0.77	2.6	8.3e-258
CD8Tex	PPIA	-0.77	77.6	1.65e-183
CD8Tex	RHOB	-0.77	12.9	6.76e-97
CD8Tex	VAT1	-0.77	22.1	1.11e-60
CD8Tex	SNHG8	-0.77	50.8	8.04e-58
CD8Tex	CRTAP	-0.77	39.5	5.97e-52
CD8T	RPL36A	-0.77	76.1	1.26e-51
CD8Tex	SAT1	-0.77	81	7.04e-32
CD8Tex	CTSB	-0.77	40.2	1.79e-31
CD8Tex	MARCKSL1	-0.77	33.4	1.33e-30
CD8Tex	EIF3E	-0.76	66	0
CD8Tex	TMEM14C	-0.76	20.8	0
CD8Tex	CTSD	-0.76	47.2	0
CD8Tex	RPL30	-0.76	97.3	0
CD8Tex	IER3	-0.76	8.1	5.96e-244
CD8Tex	LGALS3	-0.76	5.2	3.26e-218
CD8Tex	RPS8	-0.76	99.2	4.37e-183
CD8Tex	FTH1	-0.76	99.5	8.19e-178
CD8Tex	TIMP2	-0.76	5.2	8.7e-142
CD8Tex	MYL9	-0.76	2.6	4.81e-133
CD8Tex	MLPH	-0.76	12.4	5.43e-127
CD8Tex	TUBB4A	-0.76	0.2	5.54e-121
CD8Tex	ATP1A1	-0.76	22.1	1.09e-120
CD8Tex	SLC25A5	-0.76	41.9	1.02e-109
CD8Tex	RPL8	-0.76	99.1	9.39e-86
CD8Tex	GPR143	-0.76	17.6	7.62e-55
CD8Tex	BIRC7	-0.76	14.4	1.74e-48
CD8Tex	EMP1	-0.76	19.2	1.12e-28
CD8Tex	BSG	-0.75	49.5	0
CD8Tex	CPEB2	-0.75	4.5	0
CD8Tex	CDH19	-0.75	0.6	0
CD8Tex	GRN	-0.75	13.1	0
CD8Tex	C4orf48	-0.75	8.8	0
CD8Tex	FTH1	-0.75	98.2	0
CD8Tex	CPEB2	-0.75	2.3	0
CD8Tex	BIRC7	-0.75	4.3	0
CD8Tex	CD59	-0.75	23	0
CD8Tex	UQCRQ	-0.75	22.8	0
CD8T	RPL35	-0.75	99	4.68e-87
CD8Tex	SNHG7	-0.75	29.7	1.06e-74
CD8Tex	ATP6V1G1	-0.75	74.3	1.03e-72
CD8Tex	BEX3	-0.75	25.3	2.35e-56
CD8Tex	APP	-0.75	24.8	1.75e-53
CD8Tex	SERPINE2	-0.75	19.6	1.42e-46
CD8Tex	STK32A	-0.74	1.1	0
CD8Tex	RGS20	-0.74	1.1	0
CD8Tex	POLR2L	-0.74	23.3	0
CD8Tex	VAT1	-0.74	10.1	0
CD8Tex	RPL7	-0.74	77.6	0
CD8Tex	AHCY	-0.74	5.2	3.77e-136
CD8Tex	TKT	-0.74	10.9	1.15e-133
CD8Tex	ST3GAL4	-0.74	14.4	1.53e-95
CD8Tex	SOD3	-0.74	0.1	1.36e-90
CD8Tex	MT-ND1	-0.74	98.2	2.22e-71
CD8Tex	ABCB5	-0.74	18.1	2.18e-41
CD8Tex	IER3	-0.74	14.2	6.8e-22
CD8Tex	CYSTM1	-0.73	19.7	0
CD8Tex	TMEM98	-0.73	0.8	0
CD8Tex	LRMDA	-0.73	1.1	0
CD8Tex	CHCHD6	-0.73	3.5	0
CD8Tex	GLMP	-0.73	8.2	0
CD8Tex	HMGA1	-0.73	7.8	0
CD8Tex	CYR61	-0.73	1.2	1.37e-304
CD8Tex	CDH19	-0.73	0.8	4.87e-270
CD8Tex	PLEKHA5	-0.73	7.2	1.44e-125
CD8Tex	HMGA1	-0.73	10.3	9.58e-117
CD8Tex	CDH19	-0.73	0.7	2.52e-91
CD8Tex	PTP4A3	-0.73	5.2	5.39e-79
CD8Tex	CCND1	-0.72	4.8	0
CD8Tex	STXBP6	-0.72	1.3	0
CD8Tex	ATP5PF	-0.72	47.8	0
CD8Tex	ATP6V1G1	-0.72	69.9	0
CD8Tex	EPB41L4A-AS1	-0.72	19.6	0
CD8Tex	TMEM147	-0.72	10.4	0
CD8Tex	RPS15	-0.72	91.8	0
CD8Tex	GLUL	-0.72	4.7	0
CD8Tex	TIMP1	-0.72	17.8	1.05e-301
CD8Tex	SGK1	-0.72	14	1.71e-223
CD8Tex	AC109466.1	-0.72	0.3	1.39e-221
CD8Tex	SGK1	-0.72	7.7	6.03e-208
CD8Tex	IMPDH2	-0.72	7.9	1.01e-133
CD8Tex	NME4	-0.72	3.4	1.14e-133
CD8Tex	GLUL	-0.72	5.4	1.63e-116
CD8Tex	PDCD4	-0.72	26.7	9.57e-63
CD8Tex	EIF3E	-0.72	72	2.13e-53
CD8Tex	SPARC	-0.72	10.8	9.6e-43
CD8Tex	CTSD	-0.72	61.6	9.2e-40
CD8T	XIST	-0.72	1	5e-37
CD8Tex	RPL12	-0.71	99	0
CD8Tex	MT-CO1	-0.71	100	0
CD8Tex	ATOX1	-0.71	17.8	0
CD8Tex	RPLP0	-0.71	98.6	0
CD8Tex	GMPR	-0.71	1.6	0
CD8Tex	RHOB	-0.71	18.2	0
CD8Tex	SAT1	-0.71	58.3	3.42e-178
CD8Tex	AC109466.1	-0.71	0.1	1.75e-153
CD8Tex	EEF2	-0.71	75.1	7.69e-114
CD8Tex	ANXA2	-0.71	28	3.1e-96
CD8Tex	PRDX1	-0.71	49.4	5.91e-83
CD8Tex	AC109466.1	-0.71	0	2.17e-52
CD8Tex	LAPTM4A	-0.71	48.3	8.25e-50
CD8Tex	RAMP1	-0.71	28.4	2.46e-32
CD8Tex	SPON2	-0.71	13.3	4e-31
CD8Tex	CEBPD	-0.71	12.6	3.18e-29
CD8Tex	CHCHD10	-0.71	41.8	2.87e-24
CD8Tex	EXOSC4	-0.7	8	0
CD8Tex	CLTA	-0.7	41.8	0
CD8Tex	COMT	-0.7	19.4	0
CD8Tex	TUBB	-0.7	42.9	0
CD8Tex	PRDX1	-0.7	63.3	0
CD8Tex	PHACTR1	-0.7	1.7	0
CD8Tex	TIMP2	-0.7	5.4	0
CD8Tex	CTSB	-0.7	16.7	6.35e-306
CD8Tex	PLD3	-0.7	9.4	1.41e-125
CD8Tex	GSN	-0.7	1.1	2.51e-123
CD8Tex	CCND1	-0.7	3.2	2.67e-118
CD8Tex	SEPHS2	-0.7	0.5	4.41e-111
CD8Tex	WSB1	-0.7	27.4	2.42e-95
CD8T	TOMM7	-0.7	94	8.22e-72
CD8Tex	EMP1	-0.7	11.3	5.08e-68
CD8Tex	UQCRB	-0.7	83.7	5.12e-63
CD8Tex	CRTAC1	-0.7	16.5	2.15e-40
CD8Tex	NEAT1	-0.7	70.1	1.42e-36
CD8Tex	GAPDHS	-0.7	13.8	9.5e-36
CD8Tex	NME4	-0.69	7.1	0
CD8Tex	NME2	-0.69	28.4	0
CD8Tex	BNIP3	-0.69	12.9	0
CD8Tex	SOS1	-0.69	7.8	0
CD8Tex	NR4A1	-0.69	29	0
CD8Tex	CEBPD	-0.69	6	0
CD8Tex	TBC1D7	-0.69	6.1	0
CD8Tex	SOD3	-0.69	2.3	0
CD8Tex	TUBB4A	-0.69	3	0
CD8Tex	ILVBL	-0.69	4.8	0
CD8Tex	S100A10	-0.69	15.5	0
CD8Tex	NENF	-0.69	1.9	0
CD8Tex	LRMDA	-0.69	1.6	0
CD8Tex	GMPR	-0.69	1.1	0
CD8Tex	PTP4A3	-0.69	8	6.58e-295
CD8Tex	RPL26	-0.69	53.9	1.01e-290
CD8Tex	HHATL	-0.69	0.4	2.49e-131
CD8Tex	SOS1	-0.69	4.6	3.23e-128
CD8Tex	RACK1	-0.69	91.3	1.32e-113
CD8T	RPS15	-0.69	100	8.97e-94
CD8Tex	MDK	-0.69	3.2	1.74e-91
CD8Tex	KLF10	-0.69	5.2	2.15e-91
CD8Tex	NDUFB9	-0.69	43.1	2.02e-76
CD8T	RPS19	-0.69	99.8	4.55e-73
CD8Tex	CRYL1	-0.69	23.3	3.13e-46
CD8Tex	HHATL	-0.69	0	5.34e-46
CD8Tex	EPB41L4A-AS1	-0.69	30	2.18e-43
CD8Tex	CDK2	-0.68	4.4	0
CD8Tex	SELENOH	-0.68	46.6	0
CD8Tex	RARRES2	-0.68	1.1	0
CD8Tex	SLC7A8	-0.68	2.1	0
CD8Tex	SNCA	-0.68	1	0
CD8Tex	PRXL2A	-0.68	2.2	0
CD8Tex	TBC1D16	-0.68	1.9	0
CD8Tex	CIRBP	-0.68	72	0
CD8Tex	PLD3	-0.68	16	0
CD8Tex	MT-ND4L	-0.68	98.7	0
CD8Tex	BNIP3	-0.68	6.1	0
CD8Tex	LAPTM4B	-0.68	4.7	0
CD8Tex	RGS20	-0.68	1.8	0
CD8Tex	RPS21	-0.68	60.6	0
CD8Tex	MDK	-0.68	2.5	7.93e-282
CD8Tex	RPL32	-0.68	94.9	4.97e-251
CD8Tex	RPL30	-0.68	98.9	8.6e-194
CD8Tex	HHATL	-0.68	0.5	3.17e-188
CD8Tex	JUN	-0.68	38.4	5.84e-136
CD8Tex	STXBP6	-0.68	1.7	1.32e-119
CD8Tex	SNCA	-0.68	0.5	9.09e-112
CD8Tex	RPL30	-0.68	99.3	1.26e-101
CD8Tex	CHCHD10	-0.68	25.4	2.15e-65
CD8Tex	RPL7	-0.68	92.8	4.93e-63
CD8Tex	HHATL	-0.68	1.1	1.7e-22
CD8Tex	JUN	-0.68	66.6	1.98e-10
CD8T	COL11A2	-0.68	20.4	5.83e-06
CD8Tex	BRI3	-0.67	5.5	0
CD8Tex	PYURF	-0.67	35	0
CD8Tex	PIP4P2	-0.67	4.1	0
CD8Tex	VDAC2	-0.67	45.1	0
CD8Tex	RPS24	-0.67	94.4	0
CD8Tex	TMEM98	-0.67	1.8	0
CD8Tex	MAFF	-0.67	1.9	0
CD8Tex	STMN1	-0.67	14	0
CD8Tex	RPLP1	-0.67	99.8	0
CD8Tex	TSPAN4	-0.67	4.4	0
CD8Tex	BRI3	-0.67	2.7	0
CD8Tex	SPARC	-0.67	4.3	8.4e-293
CD8Tex	EEF1A1	-0.67	99.9	3.77e-141
CD8Tex	CPEB2	-0.67	4.6	1.86e-127
CD8Tex	WDFY1	-0.67	3.6	3.03e-126
CD8Tex	PHB2	-0.67	18.5	3.82e-114
CD8Tex	HSPA2	-0.67	1.6	6.82e-107
CD8Tex	HSP90AA1	-0.67	70.7	1.19e-104
CD8Tex	CTSD	-0.67	39.4	3.21e-74
CD8Tex	IER2	-0.67	34.7	5.54e-62
CD8Tex	MYL9	-0.67	12.4	8.8e-51
CD8Tex	FTL	-0.67	99.3	1.92e-43
CD8Tex	CHCHD6	-0.67	18.3	3.16e-34
CD8Tex	PDLIM3	-0.67	9.5	2.81e-32
CD8Tex	PPP1R15A	-0.67	49.9	1.6e-26
CD8Tex	NEAT1	-0.67	80.4	4.07e-26
CD8T	PNRC1	-0.67	65.9	2.66e-18
CD8Tex	EPS8	-0.66	1.6	0
CD8Tex	ATP5MC2	-0.66	83	0
CD8Tex	TCEAL4	-0.66	8.4	0
CD8Tex	PMP22	-0.66	0.9	0
CD8Tex	UQCRQ	-0.66	48.7	0
CD8Tex	SOX6	-0.66	3.4	0
CD8Tex	NDUFB9	-0.66	35	5.16e-244
CD8Tex	GNG11	-0.66	0.5	4.13e-223
CD8Tex	CYR61	-0.66	1.9	1.75e-195
CD8Tex	GEM	-0.66	8.4	3.14e-173
CD8Tex	TOMM20	-0.66	26.4	1.25e-112
CD8Tex	GMPR	-0.66	2	5.25e-106
CD8Tex	GRN	-0.66	10.9	4.06e-104
CD8Tex	RPL5	-0.66	92.5	2.38e-101
CD8Tex	QDPR	-0.66	3.5	2.92e-81
CD8Tex	SPTBN1	-0.66	6.9	1.78e-79
CD8Tex	MT-CYB	-0.66	99.5	7.05e-60
CD8Tex	MT-ATP8	-0.66	94.8	3.12e-48
CD8Tex	GLMP	-0.66	25.5	8.74e-48
CD8Tex	PLEKHA5	-0.66	19	2.63e-47
CD8Tex	TMEM147	-0.66	33.4	9.56e-46
CD8T	GNG11	-0.66	0.6	1.95e-43
CD8Tex	GEM	-0.66	7.5	4.14e-42
CD8Tex	MFGE8	-0.66	27.3	7.84e-37
CD8Tex	SYNPR	-0.66	14	6.79e-08
CD8Tex	SCD	-0.65	3.6	0
CD8Tex	AGPAT2	-0.65	11.1	0
CD8Tex	ASPH	-0.65	3.7	0
CD8Tex	NDUFA4	-0.65	73.2	0
CD8Tex	GSN	-0.65	4.2	0
CD8Tex	ATP5ME	-0.65	13.7	0
CD8Tex	RPLP0	-0.65	96.4	0
CD8Tex	LAPTM4A	-0.65	24	0
CD8Tex	GNG11	-0.65	1.6	1.32e-302
CD8Tex	ANKRD28	-0.65	1.9	1.35e-301
CD8Tex	COX6C	-0.65	74.5	6.32e-244
CD8Tex	PCBD1	-0.65	5.6	7.01e-134
CD8Tex	CRYL1	-0.65	11.4	1.17e-107
CD8Tex	PMP22	-0.65	0.6	2.08e-106
CD8Tex	EPB41L4A-AS1	-0.65	13.6	1.27e-105
CD8Tex	STK32A	-0.65	2.4	1.98e-99
CD8Tex	WARS	-0.65	10.2	5.65e-80
CD8T	RPL24	-0.65	99.6	4.61e-57
CD8Tex	PTTG1IP	-0.65	33.2	4.14e-45
CD8Tex	LAPTM4B	-0.65	17.6	3.43e-38
CD8Tex	SERPING1	-0.65	17.6	5.14e-35
CD8Tex	CDKN1A	-0.65	40.6	8.35e-14
CD8T	BANCR	-0.65	21.2	1.28e-10
CD8Tex	H1F0	-0.64	1.5	0
CD8Tex	SNHG8	-0.64	49.7	0
CD8Tex	CTSK	-0.64	1.6	0
CD8Tex	C6orf48	-0.64	26.3	0
CD8Tex	GNAS	-0.64	20	0
CD8Tex	LGALS3BP	-0.64	13.4	0
CD8Tex	MT-ATP6	-0.64	99.8	2.26e-297
CD8Tex	EIF3E	-0.64	43.6	7.46e-273
CD8Tex	RPS20	-0.64	50.9	1.22e-264
CD8Tex	XIST	-0.64	2.5	8.84e-167
CD8Tex	TCEAL4	-0.64	4.9	7.68e-138
CD8Tex	FN3K	-0.64	0.2	9.38e-125
CD8Tex	PIP4P2	-0.64	3.1	6.75e-120
CD8Tex	SLC25A3	-0.64	57.2	3.69e-116
CD8Tex	VDAC2	-0.64	29.9	1.12e-102
CD8T	RPL28	-0.64	100	2.6e-101
CD8Tex	HSPD1	-0.64	25.2	4.23e-96
CD8Tex	SQSTM1	-0.64	43.5	1.13e-86
CD8Tex	MT-ND4L	-0.64	97.3	2.83e-63
CD8Tex	MT-ND4	-0.64	98.9	3.57e-54
CD8Tex	TIMP2	-0.64	17.6	8.63e-52
CD8Tex	SLCO4A1-AS1	-0.64	15.6	1.52e-46
CD8T	CDK2	-0.64	14.6	7.09e-42
CD8Tex	PLD3	-0.64	29.6	1.51e-39
CD8Tex	TSPAN3	-0.64	29.8	1.37e-36
CD8Tex	PTP4A3	-0.64	16	1.92e-24
CD8Tex	SGK1	-0.64	23.3	4.92e-16
CD8Tex	ALKBH7	-0.63	26.7	0
CD8Tex	GPRC5B	-0.63	1	0
CD8Tex	ST3GAL6	-0.63	1.1	0
CD8Tex	PLP1	-0.63	0.8	0
CD8Tex	TCEAL9	-0.63	2	0
CD8Tex	SERF2	-0.63	71.7	0
CD8Tex	TUBB4A	-0.63	2.8	0
CD8Tex	RPS13	-0.63	92.8	0
CD8Tex	ATOX1	-0.63	10.4	0
CD8Tex	MT-CO1	-0.63	99.9	1.25e-282
CD8Tex	WARS	-0.63	15.8	2.46e-272
CD8Tex	C4orf48	-0.63	25.3	1.29e-269
CD8Tex	CTSK	-0.63	1.4	2.4e-258
CD8Tex	RPS12	-0.63	98.6	2.48e-211
CD8Tex	SPON2	-0.63	7.4	4.65e-211
CD8Tex	LPAR6	-0.63	1.8	2.93e-148
CD8Tex	RPS7	-0.63	98	1.23e-138
CD8Tex	LRMDA	-0.63	3	5.27e-131
CD8Tex	SPON2	-0.63	8.4	5.54e-68
CD8Tex	MT-CO3	-0.63	99.8	3.18e-57
CD8Tex	RGS20	-0.63	11.5	1.88e-47
CD8Tex	SQSTM1	-0.63	69.8	4.67e-38
CD8T	COMMD6	-0.63	75.3	1.33e-35
CD8Tex	SOD3	-0.63	7	2.53e-33
CD8Tex	CYR61	-0.63	7.2	1.28e-25
CD8Tex	KLF4	-0.63	14.4	4.21e-24
CD8Tex	COL11A2	-0.63	17.4	2.65e-07
CD8Tex	FN3K	-0.62	1.6	0
CD8Tex	MT-ND4L	-0.62	99.4	0
CD8Tex	SGCD	-0.62	1.1	0
CD8Tex	CDK2	-0.62	3.3	0
CD8Tex	MYL9	-0.62	5.1	0
CD8Tex	SSU72	-0.62	17.8	0
CD8Tex	SNCA	-0.62	1.8	2.47e-305
CD8Tex	ATP6V1G1	-0.62	45.3	1.79e-297
CD8Tex	MT-ND1	-0.62	97	1.33e-256
CD8Tex	ATP6V1G1	-0.62	57	1.88e-104
CD8Tex	LAPTM4B	-0.62	7.5	1.83e-96
CD8Tex	PLP1	-0.62	0.6	8.39e-86
CD8T	UBA52	-0.62	98.5	1.16e-84
CD8Tex	S100B	-0.62	2.2	3.37e-56
CD8Tex	CPEB2	-0.62	17.2	2.89e-45
CD8Tex	GLUL	-0.62	18.1	5.82e-38
CD8Tex	MDK	-0.62	10.8	1.59e-34
CD8Tex	DSTN	-0.61	28.4	0
CD8Tex	HSBP1L1	-0.61	3.6	0
CD8Tex	RASGRP3	-0.61	2.7	0
CD8Tex	MFAP2	-0.61	0.7	0
CD8Tex	SORBS1	-0.61	1.8	0
CD8Tex	MAL	-0.61	9.9	0
CD8Tex	RAB13	-0.61	1.9	0
CD8Tex	ADI1	-0.61	7.9	0
CD8Tex	ATP5MD	-0.61	23.1	0
CD8Tex	STXBP6	-0.61	3	0
CD8Tex	PRXL2A	-0.61	2.6	0
CD8Tex	RPS23	-0.61	95.7	0
CD8Tex	PMP22	-0.61	1.4	5.74e-301
CD8Tex	C11orf96	-0.61	0.2	1.33e-234
CD8Tex	WSB1	-0.61	47.6	6.53e-232
CD8Tex	PHACTR1	-0.61	2.7	3.28e-204
CD8Tex	NGRN	-0.61	2.6	1.08e-129
CD8Tex	ASPH	-0.61	3.2	1.12e-116
CD8Tex	MFAP2	-0.61	0.2	5.61e-113
CD8Tex	DSTN	-0.61	19	1.07e-108
CD8Tex	TBC1D7	-0.61	6.2	1.46e-102
CD8Tex	LDHA	-0.61	52	7.81e-69
CD8Tex	KLF4	-0.61	6.9	4.14e-65
CD8Tex	PABPC1	-0.61	95.7	1.21e-58
CD8T	CCL4	-0.61	40.7	4.26e-52
CD8Tex	LPAR6	-0.61	3.1	1.1e-44
CD8Tex	RHOB	-0.61	33.2	6.49e-23
CD8Tex	TIMM13	-0.6	15.1	0
CD8Tex	C11orf96	-0.6	0.8	0
CD8Tex	CLIC4	-0.6	2.2	0
CD8Tex	MGST3	-0.6	38.4	0
CD8Tex	UBL3	-0.6	20.2	0
CD8Tex	TSPAN3	-0.6	11.2	0
CD8Tex	APP	-0.6	13.5	0
CD8Tex	RPL17	-0.6	23.3	0
CD8Tex	SORBS1	-0.6	1.2	0
CD8Tex	CTSZ	-0.6	7.2	0
CD8Tex	TMEM258	-0.6	21.4	0
CD8Tex	RPL3	-0.6	96.6	4.89e-306
CD8Tex	ATP1A1	-0.6	21.9	8.4e-305
CD8Tex	UQCRH	-0.6	34.5	1.75e-290
CD8Tex	ANXA5	-0.6	46.2	3.63e-265
CD8Tex	LRPAP1	-0.6	29.7	9.62e-213
CD8Tex	RARRES2	-0.6	2.3	8.37e-208
CD8Tex	ATP5MC2	-0.6	73	4.71e-127
CD8Tex	TSPAN4	-0.6	7.6	1.59e-114
CD8Tex	COMT	-0.6	15.3	5.02e-98
CD8Tex	ANKRD28	-0.6	3	6.21e-94
CD8Tex	MET	-0.6	5.4	8.61e-94
CD8Tex	PEBP1	-0.6	50.5	1.57e-93
CD8Tex	EIF4B	-0.6	32.6	4.5e-91
CD8Tex	LINC00518	-0.6	0.1	8.38e-81
CD8T	ATP5F1E	-0.6	93.6	7.57e-59
CD8Tex	CYR61	-0.6	4.2	1.31e-54
CD8Tex	CIRBP	-0.6	82.8	1.04e-49
CD8Tex	AL138963.3	-0.6	0.6	2.23e-47
CD8Tex	HSPB1	-0.6	69.5	7.66e-35
CD8Tex	TYR	-0.6	19.4	9.18e-34
CD8Tex	MET	-0.6	16.3	1.08e-33
CD8T	MT-ND2	-0.6	98.3	5.61e-33
CD8T	RPL22L1	-0.6	64	1.77e-19
CD8Tex	BANCR	-0.6	15.8	3.21e-14
CD8Tex	KDELR1	-0.59	29.6	0
CD8Tex	PRDX5	-0.59	44.4	0
CD8Tex	FIS1	-0.59	38	0
CD8Tex	LINC00518	-0.59	0.7	0
CD8Tex	PCBD1	-0.59	11.9	0
CD8Tex	EPS8	-0.59	2.3	0
CD8Tex	SLC7A8	-0.59	2.9	0
CD8Tex	TCEAL9	-0.59	2	0
CD8Tex	TBC1D16	-0.59	3	2.39e-303
CD8Tex	STK32A	-0.59	3	4.15e-282
CD8Tex	RPL35A	-0.59	82.6	3.37e-202
CD8Tex	RASD1	-0.59	3.5	4.79e-178
CD8Tex	ST3GAL6	-0.59	1.2	1.28e-119
CD8Tex	CLIC4	-0.59	1.8	7.62e-105
CD8Tex	RPL29	-0.59	95.6	6.65e-83
CD8Tex	GAPDHS	-0.59	7.6	1.02e-76
CD8Tex	TUBA1B	-0.59	32.5	2.52e-71
CD8Tex	TOMM7	-0.59	81.3	1.56e-49
CD8T	RPL31	-0.59	97.5	1.06e-47
CD8Tex	CALD1	-0.59	17.2	2.76e-47
CD8Tex	TSPAN4	-0.59	19	3.34e-45
CD8Tex	TBC1D16	-0.59	9	1.33e-44
CD8T	TMA7	-0.59	82.3	3.66e-41
CD8T	CEBPB	-0.59	6.7	3.61e-40
CD8Tex	SAT1	-0.59	69.4	1.07e-38
CD8Tex	BNIP3	-0.59	26	2.81e-32
CD8Tex	GRN	-0.59	29.3	1.02e-29
CD8Tex	RARRES2	-0.59	7	4.32e-29
CD8Tex	YWHAE	-0.58	35.4	0
CD8Tex	FCGRT	-0.58	8	0
CD8Tex	ATP6V1C1	-0.58	7.8	0
CD8Tex	COX7A2L	-0.58	35	0
CD8Tex	PCBP1	-0.58	21.2	0
CD8Tex	HSBP1L1	-0.58	2.5	0
CD8Tex	SOS1	-0.58	5.9	0
CD8Tex	RPLP2	-0.58	80.3	2.23e-302
CD8Tex	ELOC	-0.58	40.7	1.39e-259
CD8Tex	S100A11	-0.58	36.7	1.79e-235
CD8Tex	LINC00518	-0.58	0.5	5.69e-234
CD8Tex	LONP2	-0.58	10.6	7.47e-104
CD8Tex	SORBS1	-0.58	1.8	9.03e-101
CD8Tex	MYO5A	-0.58	5.8	3.01e-96
CD8Tex	H1F0	-0.58	2.3	1.13e-94
CD8Tex	CLTA	-0.58	31.2	1.83e-93
CD8Tex	EIF3E	-0.58	57.2	6.42e-72
CD8Tex	PRAME	-0.58	0.4	1.74e-71
CD8Tex	SLC40A1	-0.58	1.2	1.61e-54
CD8T	RPS6	-0.58	99.8	3.94e-44
CD8Tex	CCND1	-0.58	14.7	1.93e-39
CD8Tex	CYSTM1	-0.58	35	3.88e-39
CD8Tex	SOX6	-0.58	19.6	5.6e-35
CD8T	PCBP1	-0.58	78.6	1.07e-27
CD8T	IFI27L2	-0.58	44.1	1.54e-23
CD8Tex	BAMBI	-0.58	18.5	5.96e-22
CD8Tex	SERTAD1	-0.58	42.7	2.2e-16
CD8Tex	MYO5A	-0.57	10.1	0
CD8Tex	ADI1	-0.57	18.3	0
CD8Tex	FABP3	-0.57	1.3	0
CD8Tex	HACD1	-0.57	2.2	0
CD8Tex	CRNDE	-0.57	0.5	0
CD8Tex	HSBP1	-0.57	21.8	0
CD8Tex	RBP7	-0.57	0.5	0
CD8Tex	SLC25A6	-0.57	79.5	0
CD8Tex	LONP2	-0.57	16.8	0
CD8Tex	YBX3	-0.57	2.6	0
CD8Tex	TKT	-0.57	13.1	0
CD8Tex	TBCA	-0.57	19.1	0
CD8Tex	CTNNB1	-0.57	24.9	5.83e-289
CD8Tex	RAC1	-0.57	47.3	8.11e-289
CD8Tex	ATP5PF	-0.57	32	1.32e-270
CD8Tex	CRNDE	-0.57	0.3	9.34e-253
CD8Tex	YBX1	-0.57	42.9	2.13e-246
CD8Tex	QDPR	-0.57	9	2.06e-244
CD8Tex	RPL27A	-0.57	53.8	6.63e-230
CD8Tex	PRXL2A	-0.57	3.8	7.65e-125
CD8Tex	RTL8C	-0.57	4	6.13e-123
CD8Tex	TUBA1C	-0.57	4.6	4.97e-108
CD8Tex	SLC7A8	-0.57	4.2	8.87e-106
CD8Tex	SLC25A4	-0.57	5	8.98e-98
CD8Tex	RASGRP3	-0.57	2.8	2.73e-95
CD8Tex	CDK2	-0.57	4.7	1.15e-94
CD8T	FAU	-0.57	99.4	1.32e-82
CD8T	RPLP1	-0.57	100	9.23e-80
CD8T	RPS24	-0.57	99.8	1.62e-68
CD8T	PTMA	-0.57	99.6	1.08e-51
CD8Tex	RASD1	-0.57	2.5	1.42e-44
CD8T	HLA-DPA1	-0.57	54.1	3.44e-44
CD8Tex	MT-CO2	-0.57	99.5	8.96e-44
CD8Tex	ARC	-0.57	0.8	3.71e-40
CD8T	MET	-0.57	13.1	4.26e-40
CD8Tex	DSTN	-0.57	42.4	3.82e-37
CD8Tex	CDH19	-0.57	12	1.34e-25
CD8Tex	MTSS1	-0.57	25.3	3.27e-22
CD8T	AC109466.1	-0.57	5.4	5.39e-19
CD8Tex	IER2	-0.57	64.6	6.78e-14
CD8Tex	GADD45B	-0.57	30.9	3.54e-11
CD8T	LPAR6	-0.57	15.6	2.3e-08
CD8Tex	CYP27A1	-0.56	1.1	0
CD8Tex	CAV1	-0.56	2.1	0
CD8Tex	STX7	-0.56	7.2	0
CD8Tex	OSTM1	-0.56	12.9	0
CD8Tex	RPS8	-0.56	99.4	0
CD8Tex	RTTN	-0.56	2.7	0
CD8Tex	PLXNC1	-0.56	4.9	0
CD8Tex	PHPT1	-0.56	26.5	0
CD8Tex	GPAA1	-0.56	16.2	0
CD8Tex	MFAP2	-0.56	1.4	0
CD8Tex	TBC1D7	-0.56	6	6.29e-305
CD8Tex	CCND1	-0.56	5.5	9.67e-303
CD8Tex	PLXNC1	-0.56	2.5	7.26e-302
CD8Tex	PRAME	-0.56	1	5.29e-295
CD8Tex	LGMN	-0.56	3.1	1.63e-281
CD8Tex	HMGA1	-0.56	24	6.38e-281
CD8Tex	HACD1	-0.56	1.2	1.36e-268
CD8Tex	SLC25A5	-0.56	65.8	2.14e-266
CD8Tex	COX5B	-0.56	34.5	8.39e-266
CD8Tex	RBP7	-0.56	0.4	1.59e-253
CD8Tex	CEBPB	-0.56	1.9	2.62e-246
CD8Tex	S100B	-0.56	2	4.61e-246
CD8Tex	SOX4	-0.56	1.4	1.65e-228
CD8Tex	CD68	-0.56	4.3	1.03e-182
CD8Tex	LPAR6	-0.56	6.2	1.01e-144
CD8Tex	SERPINB6	-0.56	3	6.61e-123
CD8Tex	NACA	-0.56	85.5	3.47e-117
CD8Tex	ARC	-0.56	0.9	7.04e-117
CD8Tex	EPS8	-0.56	3.5	2.87e-109
CD8Tex	GPRC5B	-0.56	1.9	7.28e-109
CD8Tex	TMEM98	-0.56	4.7	1.11e-107
CD8Tex	ATP6V1C1	-0.56	5.3	1.34e-106
CD8Tex	ADI1	-0.56	12.3	2.43e-100
CD8Tex	SLC3A2	-0.56	27.8	1.18e-81
CD8Tex	CD68	-0.56	2.8	2.77e-48
CD8Tex	EEF2	-0.56	90.3	2.77e-42
CD8Tex	LGALS3	-0.56	12.6	5.23e-41
CD8Tex	BACE2	-0.56	18.1	1.65e-39
CD8Tex	MGST3	-0.56	50.6	2.57e-36
CD8T	POLR2L	-0.56	81.5	1.88e-33
CD8T	RPS17	-0.56	93.8	7.74e-31
CD8T	RPS2	-0.56	99.6	4.47e-28
CD8Tex	C4orf48	-0.56	37.2	3.11e-23
CD8Tex	DNAJB1	-0.56	44.2	1.74e-19
CD8Tex	RPS26	-0.56	85.7	5.81e-15
CD8Tex	TBCA	-0.55	39.3	0
CD8Tex	ST6GALNAC2	-0.55	1.3	0
CD8Tex	PYGL	-0.55	1.1	0
CD8Tex	GSTA4	-0.55	1.3	0
CD8Tex	HPS5	-0.55	7.1	0
CD8Tex	SOX10	-0.55	0.9	0
CD8Tex	AEBP1	-0.55	1.6	0
CD8Tex	EXOC3	-0.55	6.7	0
CD8Tex	RPS4X	-0.55	98.5	0
CD8Tex	GPRC5B	-0.55	2.1	0
CD8Tex	FN3K	-0.55	2.3	0
CD8Tex	NME4	-0.55	6.3	0
CD8Tex	RPL22	-0.55	72.7	0
CD8Tex	RPS10	-0.55	9.9	4.26e-303
CD8Tex	EPB41L4A-AS1	-0.55	13.3	3.72e-292
CD8Tex	MXI1	-0.55	0.8	3.23e-279
CD8Tex	MT-ATP6	-0.55	100	4.57e-273
CD8Tex	RAB2A	-0.55	36.2	8.07e-263
CD8Tex	VMP1	-0.55	28.2	2.58e-258
CD8Tex	KLF10	-0.55	14.2	1.46e-234
CD8Tex	RPS6	-0.55	97.1	6.59e-192
CD8Tex	PTP4A3	-0.55	7.5	1.03e-189
CD8Tex	XIST	-0.55	6.5	1.32e-169
CD8Tex	ARC	-0.55	1.6	2.07e-158
CD8Tex	ILVBL	-0.55	6.9	7.6e-107
CD8Tex	EIF2S3	-0.55	13.5	4.98e-105
CD8Tex	UQCRHL	-0.55	2.8	1.11e-103
CD8Tex	CANX	-0.55	24	3.43e-90
CD8Tex	ST13	-0.55	30	1.52e-85
CD8Tex	LAPTM4A	-0.55	32.9	1.01e-78
CD8Tex	RPL22L1	-0.55	24.5	4.22e-74
CD8Tex	SOS1	-0.55	21.4	1.84e-36
CD8T	C11orf96	-0.55	7.9	3.49e-30
CD8Tex	STK32A	-0.55	15.8	6.06e-28
CD8Tex	ARID5B	-0.55	53.5	2.57e-25
CD8Tex	ZFAND5	-0.55	53.5	1.15e-23
CD8Tex	NDUFB9	-0.55	75.2	1.24e-19
CD8Tex	NHP2	-0.54	26.4	0
CD8Tex	BLVRB	-0.54	10.8	0
CD8Tex	MGST2	-0.54	3.5	0
CD8Tex	IMPDH2	-0.54	22.6	0
CD8Tex	UQCRH	-0.54	63.2	0
CD8Tex	SORT1	-0.54	2	0
CD8Tex	TCEAL4	-0.54	6.3	0
CD8Tex	ZNF593	-0.54	3.8	0
CD8Tex	ILVBL	-0.54	5.4	0
CD8Tex	SGCD	-0.54	2.2	7.3e-298
CD8Tex	TKT	-0.54	29.4	2.31e-288
CD8Tex	NDUFB2	-0.54	23.3	2.51e-288
CD8Tex	RASGRP3	-0.54	2.9	2.56e-278
CD8Tex	ENY2	-0.54	40.3	2.43e-277
CD8Tex	UQCRB	-0.54	82.2	1.02e-261
CD8Tex	COX6B1	-0.54	34.4	7.41e-261
CD8Tex	RPS17	-0.54	70.8	6.07e-227
CD8Tex	PLP1	-0.54	2.2	8.52e-227
CD8Tex	MT-ND4	-0.54	97.8	8.71e-208
CD8Tex	RAMP1	-0.54	19.5	6.88e-192
CD8Tex	CSTB	-0.54	60.9	5.68e-188
CD8Tex	HIST3H2A	-0.54	4.2	2.09e-109
CD8Tex	HDLBP	-0.54	9.9	1.61e-105
CD8Tex	NPM1	-0.54	80.3	2.32e-87
CD8Tex	RTN4	-0.54	21.8	3.64e-84
CD8Tex	RBP7	-0.54	0.8	2.58e-82
CD8Tex	EIF3L	-0.54	32.7	2.46e-80
CD8Tex	RAB2A	-0.54	23.6	1.04e-79
CD8Tex	LGMN	-0.54	2.2	1.13e-68
CD8Tex	SELENOW	-0.54	30.9	2.37e-68
CD8Tex	LY6E	-0.54	68.9	6.56e-57
CD8Tex	LRMDA	-0.54	15.1	5.47e-45
CD8Tex	TCEAL4	-0.54	21.4	9.93e-44
CD8Tex	TMEM98	-0.54	13.8	1.16e-41
CD8T	ATP5MD	-0.54	75.3	2.11e-33
CD8Tex	FCGRT	-0.54	15.8	1.55e-29
CD8Tex	MAFF	-0.54	16.7	1.42e-27
CD8Tex	CD68	-0.54	9.3	2.1e-15
CD8T	HLA-DRB5	-0.54	26.4	3.81e-09
CD8Tex	PTK2	-0.53	1.8	0
CD8Tex	SIAH1	-0.53	4.5	0
CD8Tex	ARPC1A	-0.53	17.3	0
CD8Tex	PSMB5	-0.53	16.8	0
CD8Tex	ALKBH7	-0.53	15.5	0
CD8Tex	GSN	-0.53	4.9	4.26e-288
CD8Tex	SSU72	-0.53	41	8.94e-241
CD8Tex	RCAN1	-0.53	1.4	3.07e-200
CD8Tex	PPP1R15A	-0.53	27.4	3.08e-199
CD8Tex	SLC40A1	-0.53	4.1	2.06e-179
CD8Tex	FOSB	-0.53	38.9	2.11e-144
CD8Tex	SELENOP	-0.53	7.1	6.06e-139
CD8Tex	SLC39A6	-0.53	5.3	8.49e-107
CD8Tex	FDFT1	-0.53	9.1	9.25e-107
CD8Tex	OSTM1	-0.53	9.7	1.97e-100
CD8Tex	SIAH1	-0.53	2.2	1.83e-98
CD8Tex	ALKBH7	-0.53	19	9.25e-92
CD8Tex	EXOSC4	-0.53	10	2.51e-91
CD8Tex	TBC1D16	-0.53	5	2.11e-89
CD8Tex	TMEM147	-0.53	19.8	1.6e-87
CD8Tex	LDHB	-0.53	47	3.15e-67
CD8Tex	SERTAD1	-0.53	25.2	1.15e-50
CD8Tex	RPL3	-0.53	99.3	1.09e-45
CD8Tex	MT-ATP6	-0.53	99.5	1.9e-43
CD8Tex	SLC7A8	-0.53	13.3	8.19e-40
CD8T	RPL27A	-0.53	95	3.1e-35
CD8T	ZFAS1	-0.53	93.8	4.85e-26
CD8Tex	DDIT3	-0.53	26.2	1.13e-21
CD8Tex	PHACTR1	-0.53	12.2	1.96e-20
CD8Tex	ARC	-0.53	4.7	2.03e-14
CD8Tex	HSPA2	-0.52	8.4	0
CD8Tex	SNAI2	-0.52	0.5	0
CD8Tex	LRRN4CL	-0.52	1	0
CD8Tex	CALU	-0.52	11.4	0
CD8Tex	NEDD4L	-0.52	1.4	0
CD8Tex	CDK4	-0.52	11	0
CD8Tex	HSD17B14	-0.52	1.2	0
CD8Tex	CD44	-0.52	79	0
CD8Tex	STX7	-0.52	4.3	0
CD8Tex	UBL3	-0.52	11.7	0
CD8Tex	ST3GAL6	-0.52	2.6	0
CD8Tex	RPS27L	-0.52	48.2	1.05e-303
CD8Tex	EXOSC4	-0.52	8	1.02e-299
CD8Tex	NEDD4L	-0.52	0.8	1.71e-291
CD8Tex	EIF3H	-0.52	64.8	6.74e-285
CD8Tex	ZFAND5	-0.52	20.3	3.57e-281
CD8Tex	RTN4	-0.52	34.4	1.48e-263
CD8Tex	RPL22L1	-0.52	20.1	4.51e-250
CD8Tex	KLF10	-0.52	7.2	8.16e-229
CD8Tex	MTDH	-0.52	49.9	1.98e-198
CD8Tex	BLVRB	-0.52	7	1.95e-113
CD8Tex	RNF130	-0.52	1.9	2.58e-109
CD8Tex	CALU	-0.52	6.2	9.44e-108
CD8Tex	RPS13	-0.52	98	3.18e-99
CD8Tex	HPS5	-0.52	4.3	1.13e-90
CD8Tex	EIF5A	-0.52	19.5	1.72e-80
CD8Tex	SLC25A6	-0.52	66.7	1.07e-77
CD8Tex	MAL	-0.52	9.3	4.04e-74
CD8Tex	RPS26	-0.52	89.9	8.23e-61
CD8Tex	GPM6B	-0.52	21.5	2.79e-53
CD8Tex	RPL9	-0.52	98	1.58e-52
CD8Tex	NME4	-0.52	20.8	2.88e-36
CD8Tex	H1F0	-0.52	10.2	9.18e-35
CD8Tex	RPL5	-0.52	96.6	8.75e-34
CD8Tex	PIP4P2	-0.52	19.4	3.19e-33
CD8Tex	MT-CO1	-0.52	99.5	1.51e-32
CD8T	TMEM258	-0.52	78.6	8.96e-31
CD8Tex	SLC3A2	-0.52	54.9	7.73e-26
CD8Tex	NEU1	-0.52	26.6	1.09e-25
CD8T	NBEAL1	-0.52	61.1	1.45e-21
CD8T	CTNNB1	-0.52	55.3	1.76e-13
CD8Tex	SOX4	-0.51	2.3	0
CD8Tex	PRDX4	-0.51	9.9	0
CD8Tex	SORT1	-0.51	1.6	0
CD8Tex	H2AFJ	-0.51	10.5	0
CD8Tex	NDUFB7	-0.51	16.7	0
CD8Tex	PIP4P2	-0.51	5.6	3.81e-302
CD8Tex	ALDOA	-0.51	84.8	4.96e-264
CD8Tex	ELOC	-0.51	23	7.55e-244
CD8Tex	VIM	-0.51	94	4.08e-213
CD8Tex	RPL10A	-0.51	87.8	5.46e-212
CD8Tex	SOD3	-0.51	4.8	6.56e-189
CD8Tex	CSTB	-0.51	36.1	6.23e-184
CD8Tex	SPTBN1	-0.51	18.4	7.78e-169
CD8Tex	RAB13	-0.51	4.1	7.29e-107
CD8Tex	RPS23	-0.51	98.9	5.54e-94
CD8Tex	GSTM3	-0.51	1.1	1.71e-93
CD8Tex	PRDX2	-0.51	12.9	1.03e-91
CD8Tex	SGCD	-0.51	3.6	7.83e-91
CD8Tex	SCD	-0.51	6.2	2.08e-89
CD8T	TMSB4X	-0.51	99.2	4.35e-86
CD8Tex	PDE4DIP	-0.51	7	1.96e-85
CD8Tex	HLA-DRA	-0.51	34.2	4.59e-78
CD8Tex	MGST3	-0.51	28.4	1.96e-77
CD8Tex	FABP3	-0.51	2.4	9.07e-77
CD8Tex	S100A11	-0.51	47.4	3.68e-52
CD8Tex	RAB13	-0.51	14.4	7.67e-41
CD8Tex	RPL12	-0.51	99.3	1.85e-37
CD8Tex	ANXA5	-0.51	80.4	1.14e-33
CD8Tex	SNCA	-0.51	14.7	1.14e-29
CD8T	NENF	-0.51	25.4	5.15e-29
CD8Tex	EIF4A2	-0.51	67.3	4.07e-26
CD8Tex	TBC1D7	-0.51	25.5	4.29e-26
CD8Tex	GNG11	-0.51	9.7	7.8e-22
CD8Tex	KLF10	-0.51	22.6	1.49e-19
CD8Tex	LRPAP1	-0.51	43.3	6.6e-14
CD8Tex	HIST3H2A	-0.5	9.4	0
CD8Tex	OSBPL1A	-0.5	1.1	0
CD8Tex	SLC39A4	-0.5	4.9	0
CD8Tex	FMN1	-0.5	1.8	0
CD8Tex	TMEM205	-0.5	10.7	0
CD8Tex	SERPINB6	-0.5	7.3	0
CD8Tex	SLC35B2	-0.5	8	0
CD8Tex	MRPL15	-0.5	8.1	0
CD8Tex	PRDX3	-0.5	20.5	0
CD8Tex	CPEB4	-0.5	4.8	0
CD8Tex	HDLBP	-0.5	18.2	0
CD8Tex	RPL28	-0.5	97.7	0
CD8Tex	NBEAL1	-0.5	15.1	2.22e-303
CD8Tex	SLC25A4	-0.5	11.3	3.52e-301
CD8Tex	AHCY	-0.5	9.9	2.72e-298
CD8Tex	ATP5MPL	-0.5	21.3	9.71e-284
CD8Tex	ST6GALNAC2	-0.5	1.6	3.68e-279
CD8Tex	SLC3A2	-0.5	23.5	2.86e-256
CD8Tex	PYGL	-0.5	1.7	1.1e-230
CD8Tex	TUBB	-0.5	29.4	2.86e-216
CD8Tex	EMCN	-0.5	0.2	3.48e-216
CD8Tex	LY96	-0.5	2.1	3.55e-136
CD8Tex	LRRN4CL	-0.5	0.8	3.51e-94
CD8Tex	PTK2	-0.5	2	7.02e-91
CD8Tex	MXI1	-0.5	2.5	5.1e-83
CD8Tex	CRNDE	-0.5	1.9	4.64e-75
CD8Tex	EMCN	-0.5	0.1	4.99e-73
CD8Tex	PRUNE2	-0.5	0.1	4.02e-68
CD8Tex	GNG5	-0.5	36.3	5.44e-68
CD8Tex	EIF3H	-0.5	49	1.14e-62
CD8Tex	PRXL2A	-0.5	17.2	1.78e-41
CD8Tex	FN3K	-0.5	12.4	9.59e-40
CD8T	RPL21	-0.5	99	3.76e-37
CD8Tex	STXBP6	-0.5	13.5	5.51e-36
CD8T	HLA-DPB1	-0.5	63.6	5.93e-31
CD8Tex	SOD2	-0.5	15.3	1.74e-30
CD8Tex	FABP3	-0.5	9	1.27e-29
CD8Tex	TNFRSF14	-0.5	49.7	6.12e-27
CD8Tex	C6orf48	-0.5	44	1.47e-26
CD8Tex	TUBB4A	-0.5	18.3	2.44e-24
CD8T	PTMS	-0.5	39.7	3.48e-18
CD8Tex	LY6E	-0.5	59	3.64e-12
CD8Tex	RPS4X	-0.49	99.3	0
CD8Tex	WDFY1	-0.49	13.2	0
CD8Tex	RENBP	-0.49	4.2	0
CD8Tex	LTBR	-0.49	1	0
CD8Tex	HEXB	-0.49	17.4	0
CD8Tex	PKD2	-0.49	1.2	0
CD8Tex	MARCKS	-0.49	1.6	0
CD8Tex	OSTM1	-0.49	8.3	0
CD8Tex	BLVRB	-0.49	6.4	0
CD8Tex	SERPINB6	-0.49	3.7	0
CD8Tex	OTUD6B-AS1	-0.49	7.6	0
CD8Tex	SOX10	-0.49	1.6	0
CD8Tex	EMCN	-0.49	0.7	1.66e-303
CD8Tex	IMPDH2	-0.49	11.8	1.66e-299
CD8Tex	GSTO1	-0.49	25.8	1.51e-287
CD8Tex	CYP27A1	-0.49	1.9	1.02e-286
CD8Tex	PRUNE2	-0.49	0.8	9.84e-281
CD8Tex	AEBP1	-0.49	2	6.65e-268
CD8Tex	HPS5	-0.49	4.6	1.59e-264
CD8Tex	COX7B	-0.49	23.9	4.32e-261
CD8Tex	COX7C	-0.49	49.8	3.25e-230
CD8Tex	SORBS2	-0.49	0.3	6.18e-227
CD8Tex	TRIB2	-0.49	0.9	1.93e-208
CD8Tex	MT-ND1	-0.49	99.5	8.9e-197
CD8Tex	LY96	-0.49	4.8	5.76e-155
CD8Tex	S100B	-0.49	3.4	5.27e-146
CD8Tex	GEM	-0.49	7.7	3e-116
CD8Tex	STX7	-0.49	6.1	3.29e-102
CD8Tex	HSBP1L1	-0.49	5	3.8e-100
CD8Tex	NEU1	-0.49	9.1	1.18e-89
CD8Tex	AEBP1	-0.49	2.3	3.9e-88
CD8Tex	CHPF	-0.49	2.5	1.1e-82
CD8Tex	CTSZ	-0.49	12.7	1.34e-81
CD8Tex	MARCKS	-0.49	1.1	9.07e-77
CD8Tex	PRKDC	-0.49	10.2	5.97e-70
CD8Tex	PPFIBP1	-0.49	0.4	4.87e-62
CD8Tex	SGCD	-0.49	13.1	1.77e-32
CD8Tex	RACK1	-0.49	96.8	1.64e-31
CD8Tex	GSN	-0.49	16	6.11e-31
CD8Tex	UBL3	-0.49	30.9	9.58e-28
CD8Tex	PMP22	-0.49	15.6	4.29e-26
CD8Tex	LGMN	-0.49	11.3	1.82e-20
CD8Tex	SLC40A1	-0.49	9.7	9.55e-14
CD8Tex	TYROBP	-0.49	6.5	2.62e-12
CD8Tex	GCSH	-0.48	3.5	0
CD8Tex	SWAP70	-0.48	2.8	0
CD8Tex	PPP1R16A	-0.48	2.4	0
CD8Tex	CD151	-0.48	9.8	0
CD8Tex	CHPF	-0.48	4.6	0
CD8Tex	HEBP1	-0.48	4	0
CD8Tex	MBP	-0.48	6.9	0
CD8Tex	ASPH	-0.48	5.4	1.45e-298
CD8Tex	WDFY1	-0.48	7.4	1.88e-291
CD8Tex	CANX	-0.48	39.1	4.21e-265
CD8Tex	VMP1	-0.48	16.1	6.8e-257
CD8Tex	SNAI2	-0.48	0.9	3.42e-220
CD8Tex	RPL27	-0.48	58.3	2.75e-212
CD8Tex	TRIB1	-0.48	4.1	2.6e-209
CD8Tex	PABPC1	-0.48	80.4	1.65e-194
CD8Tex	SORBS2	-0.48	0.4	6.8e-155
CD8Tex	ANXA2	-0.48	51.7	1.35e-145
CD8Tex	FOSB	-0.48	29.3	2.33e-126
CD8Tex	SOX10	-0.48	2.5	2.07e-99
CD8Tex	ETV5	-0.48	0.8	2.8e-94
CD8Tex	EIF4EBP3	-0.48	0.7	5.62e-94
CD8Tex	NORAD	-0.48	11.9	8.93e-91
CD8Tex	RTTN	-0.48	3.5	1.89e-90
CD8Tex	TRAK2	-0.48	3.7	1.61e-84
CD8Tex	CYSTM1	-0.48	20.3	7.83e-80
CD8Tex	UBL3	-0.48	16.5	1.19e-79
CD8Tex	ICAM1	-0.48	4.2	4.73e-65
CD8Tex	C11orf96	-0.48	3.5	5.69e-61
CD8Tex	CYC1	-0.48	27.3	5.15e-58
CD8Tex	ATP5F1B	-0.48	41	2.48e-53
CD8T	CD74	-0.48	89.4	9.01e-49
CD8T	HLA-DRB1	-0.48	51.8	4.43e-40
CD8T	COX6B1	-0.48	88.8	6.81e-40
CD8Tex	SERPINB6	-0.48	16.5	5.47e-39
CD8T	EMCN	-0.48	1.7	2.33e-38
CD8Tex	ST3GAL6	-0.48	13.3	3.53e-38
CD8Tex	RPL37A	-0.48	95	7.94e-37
CD8Tex	MFAP2	-0.48	11.1	4.65e-36
CD8Tex	SORBS1	-0.48	13.5	1.98e-30
CD8Tex	CTSK	-0.48	8.6	2.75e-30
CD8Tex	OSTM1	-0.48	26.4	1.03e-29
CD8Tex	TMEM14C	-0.48	45.6	4.04e-27
CD8Tex	ATP1A1	-0.48	55.3	8.56e-25
CD8Tex	LONP2	-0.48	33.6	2.09e-23
CD8T	PLEKHA5	-0.48	44.7	2.67e-16
CD8T	CRTAC1	-0.48	40.1	1.41e-10
CD8Tex	AC109466.1	-0.48	13.8	1.22e-06
CD8Tex	G6PC3	-0.47	4	0
CD8Tex	ZNF704	-0.47	1.3	0
CD8Tex	ETV5	-0.47	1.8	0
CD8Tex	SLC39A6	-0.47	11.4	0
CD8Tex	RNF130	-0.47	6.1	0
CD8Tex	STRADB	-0.47	4	0
CD8Tex	EIF4EBP3	-0.47	2	0
CD8Tex	SNX8	-0.47	3.3	0
CD8Tex	ZNF593	-0.47	10.9	0
CD8Tex	RBPMS	-0.47	0.6	0
CD8Tex	RAB13	-0.47	4.1	0
CD8Tex	LAMTOR1	-0.47	28	1.89e-306
CD8Tex	H2AFJ	-0.47	21.9	2.38e-291
CD8Tex	TMEM219	-0.47	32.7	8.27e-291
CD8Tex	NDUFB7	-0.47	34.6	2.22e-285
CD8Tex	IRS2	-0.47	1.3	1.02e-281
CD8Tex	RTTN	-0.47	3.2	1.39e-275
CD8Tex	CRYL1	-0.47	12.6	1.28e-273
CD8Tex	LAMTOR5	-0.47	36	4.87e-271
CD8Tex	CTNNB1	-0.47	14.2	6.26e-269
CD8Tex	COX5B	-0.47	65	9.26e-269
CD8Tex	TUBB2A	-0.47	3.9	6.95e-267
CD8Tex	RBPMS	-0.47	0.3	5.99e-264
CD8Tex	TSPO	-0.47	50.4	1.24e-257
CD8Tex	PDCD6	-0.47	35.5	2.29e-257
CD8Tex	KCNQ1OT1	-0.47	4.1	3.7e-253
CD8Tex	ATP6V0B	-0.47	38.2	6.27e-234
CD8Tex	VDAC2	-0.47	29.5	5.9e-216
CD8Tex	RACK1	-0.47	97.9	3.93e-215
CD8Tex	QPCT	-0.47	1.1	1.16e-202
CD8Tex	RPS19	-0.47	97.1	2.34e-168
CD8Tex	BSG	-0.47	37.1	2.16e-157
CD8Tex	GSTA3	-0.47	0.4	4.88e-149
CD8Tex	RPL29	-0.47	94.4	1.18e-137
CD8Tex	SOD2	-0.47	11.7	7.67e-124
CD8Tex	GSTA3	-0.47	0.1	5.45e-106
CD8Tex	CD151	-0.47	5.5	1.07e-100
CD8Tex	HSD17B14	-0.47	2	1.2e-99
CD8Tex	PLXNC1	-0.47	5.2	1.57e-84
CD8Tex	TUBB2A	-0.47	4.9	7.5e-84
CD8Tex	TBCA	-0.47	30.4	7.6e-70
CD8Tex	QPCT	-0.47	1.1	4.4e-68
CD8Tex	ELOC	-0.47	29.3	1.36e-62
CD8Tex	SORBS2	-0.47	0.4	2.96e-52
CD8Tex	ADM	-0.47	0.6	1.4e-46
CD8Tex	GSTA3	-0.47	0	2.51e-36
CD8T	RPS25	-0.47	99.6	9.68e-29
CD8Tex	GMPR	-0.47	16.9	3.63e-25
CD8Tex	OTUD6B-AS1	-0.47	29.8	1.21e-24
CD8Tex	SLC25A4	-0.47	21.7	4.14e-23
CD8T	MLANA	-0.47	94.4	1.06e-17
CD8Tex	SAT2	-0.46	17	0
CD8Tex	SOCS6	-0.46	1.2	0
CD8Tex	CYHR1	-0.46	4.4	0
CD8Tex	HIBADH	-0.46	7.1	0
CD8Tex	CD81	-0.46	9.7	0
CD8Tex	RAB32	-0.46	0.8	0
CD8Tex	ATP6V1B2	-0.46	15.1	8.76e-306
CD8Tex	SLC25A3	-0.46	77.9	1.75e-298
CD8Tex	TSPAN10	-0.46	0.6	2.22e-271
CD8Tex	NORAD	-0.46	20.8	4.56e-270
CD8Tex	QPCT	-0.46	2.9	3.91e-259
CD8Tex	ZNF706	-0.46	42.1	5.9e-248
CD8Tex	ABL2	-0.46	2.9	7.78e-246
CD8Tex	SLC25A33	-0.46	2.2	8.26e-239
CD8Tex	RPS7	-0.46	97.1	3.16e-225
CD8Tex	MARCKS	-0.46	1.6	1.47e-218
CD8Tex	RPS16	-0.46	87.4	8.96e-217
CD8Tex	KCNQ1OT1	-0.46	2.5	1.27e-193
CD8Tex	ADM	-0.46	1.4	8.8e-187
CD8Tex	RPS5	-0.46	88.6	4.72e-184
CD8Tex	LINC00681	-0.46	0.1	1.76e-181
CD8Tex	RPS29	-0.46	46.6	3.88e-148
CD8Tex	MT-ND5	-0.46	98.4	5.69e-145
CD8Tex	LINC00681	-0.46	0	8.63e-126
CD8Tex	OSBPL1A	-0.46	1.3	1.46e-102
CD8Tex	SORT1	-0.46	3.1	4.54e-93
CD8Tex	ZBTB10	-0.46	1.4	2.7e-83
CD8Tex	C8orf59	-0.46	15.3	1.66e-81
CD8Tex	BAG3	-0.46	1.6	6.51e-73
CD8Tex	S100A10	-0.46	29.3	5.41e-47
CD8Tex	LINC00681	-0.46	0	9.01e-43
CD8Tex	RPS3A	-0.46	100	8.7e-35
CD8Tex	GPRC5B	-0.46	13.5	3.26e-34
CD8Tex	PEBP1	-0.46	78.1	5.23e-32
CD8Tex	MT-ND4	-0.46	99.3	6.45e-31
CD8Tex	BLVRB	-0.46	25.3	2.53e-30
CD8Tex	RASGRP3	-0.46	14	1.57e-29
CD8Tex	NORAD	-0.46	30.2	7.72e-26
CD8T	LINC00681	-0.46	0.2	1.69e-24
CD8T	UBL5	-0.46	80.7	2.24e-24
CD8T	HLA-DQA1	-0.46	25.4	1.17e-15
CD8Tex	RASD1	-0.46	10.4	3.53e-11
CD8Tex	LY96	-0.46	11.1	9.21e-11
CD8T	ATP5ME	-0.46	65.1	8.22e-10
CD8T	RPSA	-0.46	99.4	3.91e-07
CD8Tex	UQCC2	-0.45	11.7	0
CD8Tex	GNG12	-0.45	0.9	0
CD8Tex	GNG7	-0.45	1.4	0
CD8Tex	MEF2C	-0.45	1.1	0
CD8Tex	HACD3	-0.45	13.3	1.84e-300
CD8Tex	HIST3H2A	-0.45	5.4	5.81e-300
CD8Tex	AGPAT2	-0.45	9.6	9.67e-300
CD8Tex	RRBP1	-0.45	4.7	2.23e-297
CD8Tex	HEBP1	-0.45	2.8	2.61e-293
CD8Tex	SYNGR1	-0.45	1.6	1.92e-291
CD8Tex	HMGN3	-0.45	31.1	2.84e-288
CD8Tex	TIMM13	-0.45	10.4	2.45e-287
CD8Tex	OTUD6B-AS1	-0.45	17.9	5.93e-279
CD8Tex	STRADB	-0.45	2.3	9.87e-272
CD8Tex	SCD	-0.45	5.7	3.93e-271
CD8Tex	RAB32	-0.45	0.9	2.2e-258
CD8Tex	EGLN3	-0.45	0.6	3.22e-255
CD8Tex	MYO5A	-0.45	7.6	1.36e-247
CD8Tex	MRPL44	-0.45	13.3	2.33e-246
CD8Tex	NENF	-0.45	16.8	5.07e-238
CD8Tex	MGST3	-0.45	24.8	1.33e-228
CD8Tex	PPFIBP1	-0.45	2.3	2.2e-227
CD8Tex	DEPP1	-0.45	1	7.25e-215
CD8Tex	EXOC3	-0.45	5.7	2.73e-211
CD8Tex	COX6A1	-0.45	35.8	6.42e-205
CD8Tex	VPS28	-0.45	44.5	5.61e-194
CD8Tex	ABL2	-0.45	1.4	2.43e-188
CD8Tex	RPL23	-0.45	38.4	1.43e-187
CD8Tex	TSPAN10	-0.45	0.5	2.28e-186
CD8Tex	PRUNE2	-0.45	1.2	1.96e-184
CD8Tex	NDUFA4	-0.45	53.9	4.06e-182
CD8Tex	PHLDA2	-0.45	2.5	2.08e-169
CD8Tex	TRIB1	-0.45	2.9	3.88e-155
CD8Tex	RACK1	-0.45	91.9	4.66e-147
CD8Tex	GADD45B	-0.45	16.5	1.43e-125
CD8Tex	FLOT1	-0.45	7.1	1.37e-100
CD8Tex	SWAP70	-0.45	2.2	2.53e-95
CD8Tex	SERTAD1	-0.45	40.4	5.32e-94
CD8Tex	SLC39A4	-0.45	4.1	3e-88
CD8Tex	ST6GALNAC2	-0.45	3.2	2.63e-83
CD8Tex	PRDX4	-0.45	8.4	7.79e-83
CD8Tex	P4HA1	-0.45	4.3	4.58e-79
CD8Tex	RGS20	-0.45	9.1	6.29e-78
CD8Tex	TMED10	-0.45	26.6	3.16e-70
CD8Tex	CDKN1A	-0.45	39.4	6.58e-67
CD8Tex	DDIT3	-0.45	13.2	1.89e-63
CD8Tex	EGLN3	-0.45	0.4	3.76e-60
CD8Tex	CRTAC1	-0.45	14.9	3.87e-58
CD8Tex	EEF1B2	-0.45	76.1	5.98e-51
CD8T	RPL27	-0.45	97.1	3.23e-40
CD8Tex	NRN1	-0.45	0	2.09e-39
CD8Tex	GSTA4	-0.45	12.6	1.33e-33
CD8Tex	HSBP1L1	-0.45	17.6	2.51e-32
CD8Tex	PTK2	-0.45	11.1	1.62e-31
CD8Tex	ST6GALNAC2	-0.45	11.7	2.07e-30
CD8Tex	TCEAL9	-0.45	19.4	7.18e-29
CD8Tex	BRI3	-0.45	23.3	2.34e-27
CD8Tex	SCD	-0.45	21	9.11e-25
CD8Tex	APLP2	-0.45	23.5	3.36e-24
CD8Tex	PLP1	-0.45	12	4.79e-22
CD8T	RPL15	-0.45	99.6	1.1e-21
CD8Tex	MT-ND5	-0.45	98.4	1.7e-21
CD8Tex	HSPA2	-0.45	19.6	5.69e-21
CD8T	BRI3	-0.45	38	3.64e-18
CD8Tex	RAB2A	-0.45	53.7	6.46e-17
CD8Tex	GPX1	-0.45	63.7	8.01e-13
CD8Tex	RCN1	-0.44	4.4	0
CD8Tex	TRIP6	-0.44	3.5	0
CD8Tex	RRBP1	-0.44	9.3	0
CD8Tex	TATDN1	-0.44	8.8	0
CD8Tex	ZFAND1	-0.44	12.6	0
CD8Tex	HSPB1	-0.44	54.7	5.76e-306
CD8Tex	CKB	-0.44	1.5	2.64e-285
CD8Tex	SLIRP	-0.44	9.8	1.23e-283
CD8Tex	SEC11A	-0.44	36.4	3.86e-261
CD8Tex	PHB	-0.44	26.3	1.22e-260
CD8Tex	SIAH1	-0.44	4.1	2.67e-256
CD8Tex	LRRN4CL	-0.44	2.1	2.9e-255
CD8Tex	RTN4	-0.44	18.7	1.04e-254
CD8Tex	FHL2	-0.44	0.8	9.73e-251
CD8Tex	APLP2	-0.44	16.6	2.32e-248
CD8Tex	RPS14	-0.44	96.5	4.64e-242
CD8Tex	ANKRD28	-0.44	10.9	2.64e-241
CD8Tex	NDUFC1	-0.44	32.4	1.11e-237
CD8Tex	TTC3	-0.44	27.2	3.07e-236
CD8Tex	H1F0	-0.44	4.7	4.9e-235
CD8Tex	MAFF	-0.44	12.4	1.12e-231
CD8Tex	FABP3	-0.44	3.4	1.66e-209
CD8Tex	ATP5MC3	-0.44	59	3.92e-199
CD8Tex	ATP1A1	-0.44	48.7	2.98e-180
CD8Tex	SPON2	-0.44	16.1	1.59e-174
CD8Tex	ARID5B	-0.44	46	9.38e-173
CD8Tex	NRN1	-0.44	0.6	4.42e-158
CD8Tex	PSAP	-0.44	39.5	5.55e-123
CD8Tex	WASL	-0.44	1.8	3.18e-95
CD8Tex	ARPC1A	-0.44	13.6	3.93e-91
CD8Tex	ISYNA1	-0.44	1.6	7.22e-90
CD8Tex	C12orf76	-0.44	2.8	7.25e-85
CD8Tex	PLOD3	-0.44	3.7	1.79e-83
CD8Tex	PRDX3	-0.44	15	2.28e-83
CD8Tex	MEF2C	-0.44	0.8	6.74e-81
CD8Tex	MRPL15	-0.44	6.9	2.83e-79
CD8Tex	MGST2	-0.44	4.9	5.79e-76
CD8Tex	MYADM	-0.44	13.9	1.39e-70
CD8Tex	CKB	-0.44	0.7	8.61e-70
CD8Tex	CTNNB1	-0.44	19.7	2.7e-66
CD8Tex	NACA	-0.44	96.2	6.68e-45
CD8Tex	LY96	-0.44	4	4.03e-38
CD8Tex	PFDN5	-0.44	91.6	9.06e-36
CD8Tex	CYP27A1	-0.44	10.4	2.87e-33
CD8Tex	EEF1A1	-0.44	100	3.09e-33
CD8Tex	SAT2	-0.44	28.2	1.93e-32
CD8Tex	RPS18	-0.44	99.3	3.55e-30
CD8Tex	AEBP1	-0.44	11.3	3.3e-29
CD8Tex	ILVBL	-0.44	26.6	1.61e-25
CD8T	RPL23	-0.44	90.9	5.21e-25
CD8T	MARCKS	-0.44	12.9	2.66e-22
CD8Tex	ATOX1	-0.44	44.5	9.72e-22
CD8Tex	PYURF	-0.44	59.1	1.78e-21
CD8Tex	PRAME	-0.44	9.5	3.95e-20
CD8Tex	SSU72	-0.44	54.2	4.09e-19
CD8Tex	BSG	-0.44	73.4	8.15e-18
CD8Tex	COMT	-0.44	45.6	1.59e-17
CD8Tex	NUDT3	-0.43	7	0
CD8Tex	CERS4	-0.43	5.6	0
CD8Tex	TMEM18	-0.43	10.5	0
CD8Tex	EI24	-0.43	9.7	0
CD8Tex	CNN3	-0.43	1.2	0
CD8Tex	SYNGR1	-0.43	3.7	0
CD8Tex	RTL8C	-0.43	12.9	0
CD8Tex	EMC2	-0.43	7.6	0
CD8Tex	ZBTB10	-0.43	4.4	2.94e-298
CD8Tex	EI24	-0.43	4.7	1.34e-296
CD8Tex	OSBPL1A	-0.43	1.8	5.01e-296
CD8Tex	YIPF3	-0.43	16.6	1.47e-289
CD8Tex	OCA2	-0.43	0.6	3.2e-285
CD8Tex	PABPC4	-0.43	4.7	3.13e-283
CD8Tex	SWAP70	-0.43	2.3	4.14e-281
CD8Tex	LTBR	-0.43	2	7.87e-265
CD8Tex	AKAP12	-0.43	1.1	9.39e-263
CD8Tex	RCN2	-0.43	17.7	6.22e-260
CD8Tex	TRAF4	-0.43	3	5.84e-256
CD8Tex	UQCRHL	-0.43	5.4	9.65e-256
CD8Tex	MXI1	-0.43	7.7	2.42e-254
CD8Tex	PTK2	-0.43	3	1.72e-250
CD8Tex	PKD2	-0.43	2	7.39e-247
CD8Tex	ENY2	-0.43	22.9	2.63e-242
CD8Tex	ZNF704	-0.43	1.4	1.12e-232
CD8Tex	PHB2	-0.43	41.2	5.41e-222
CD8Tex	ATP5MC2	-0.43	68.5	3.53e-211
CD8Tex	ELOB	-0.43	31.4	3.2e-208
CD8Tex	MTSS1	-0.43	11.5	2.03e-204
CD8Tex	TNFRSF14	-0.43	39.6	4.34e-203
CD8Tex	FHL2	-0.43	0.6	2.54e-173
CD8Tex	RPL18A	-0.43	97.5	8.18e-165
CD8Tex	DDIT3	-0.43	23.4	3.04e-150
CD8Tex	SLC25A5	-0.43	46.2	2.91e-144
CD8Tex	GPX1	-0.43	37.2	1.11e-121
CD8Tex	RCAN1	-0.43	2.7	9.07e-118
CD8Tex	RASD1	-0.43	3.6	1.59e-115
CD8Tex	GSTA4	-0.43	3.7	5.3e-90
CD8Tex	MBP	-0.43	9.5	1.21e-87
CD8Tex	GNG10	-0.43	1	1.82e-84
CD8Tex	RBPMS	-0.43	1.2	5.68e-83
CD8Tex	APLP2	-0.43	10.2	2.23e-77
CD8Tex	HIST1H2AC	-0.43	4.1	1.34e-68
CD8Tex	DNAJB4	-0.43	3.6	2.93e-67
CD8Tex	RPL14	-0.43	95.8	3.14e-48
CD8Tex	YWHAZ	-0.43	59.1	5.41e-47
CD8Tex	TRIB1	-0.43	4.1	6.34e-47
CD8Tex	H2AFZ	-0.43	52.9	8.46e-46
CD8Tex	RGS16	-0.43	1.4	5.43e-43
CD8Tex	MAP2	-0.43	0	9.32e-42
CD8Tex	PHACTR1	-0.43	8.9	6.55e-41
CD8T	RPS16	-0.43	99.8	8.26e-40
CD8Tex	CSTB	-0.43	48.6	1.3e-34
CD8Tex	RNF130	-0.43	14	5.43e-33
CD8Tex	ANXA1	-0.43	5.4	3.96e-32
CD8Tex	EPS8	-0.43	17.2	9.94e-30
CD8Tex	ATP6V1C1	-0.43	22.1	5.76e-27
CD8Tex	ASPH	-0.43	21.7	1.15e-25
CD8Tex	RPS12	-0.43	99.9	3.05e-23
CD8Tex	CD83	-0.43	3.5	3.19e-23
CD8Tex	EXOSC4	-0.43	29.3	3.4e-22
CD8Tex	ALKBH7	-0.43	50.3	2.05e-21
CD8Tex	LINC00518	-0.43	10.4	3.2e-21
CD8Tex	MYO5A	-0.43	24.8	2.26e-19
CD8T	COPS9	-0.43	49.1	5.96e-19
CD8Tex	ADI1	-0.43	38.6	8.78e-19
CD8Tex	MAL	-0.43	24.2	2.7e-18
CD8T	RBP7	-0.43	17	9.32e-18
CD8Tex	VMP1	-0.43	46	3.09e-14
CD8Tex	RPS12	-0.43	99.1	8.95e-14
CD8Tex	NR4A3	-0.43	36.1	1.53e-12
CD8T	PRDX1	-0.43	91.1	2.92e-12
CD8T	AP1S2	-0.43	92.9	1.11e-11
CD8Tex	S100B	-0.43	14	2.35e-10
CD8Tex	MALAT1	-0.43	99.1	2.21e-09
CD8Tex	PNKD	-0.42	12.9	0
CD8Tex	FAM207A	-0.42	5.8	0
CD8Tex	FNIP2	-0.42	2.4	0
CD8Tex	PKIG	-0.42	1.3	0
CD8Tex	SYPL1	-0.42	7.1	0
CD8Tex	PLOD3	-0.42	7.2	9.39e-293
CD8Tex	MFSD12	-0.42	2.6	5.05e-290
CD8Tex	CA14	-0.42	1	2.54e-289
CD8Tex	RABGGTB	-0.42	18.7	1.68e-284
CD8Tex	RNF130	-0.42	4.1	1.24e-281
CD8Tex	CPEB4	-0.42	4	4.9e-280
CD8Tex	SERF2	-0.42	93.7	1.48e-272
CD8Tex	MLEC	-0.42	18.3	3.45e-270
CD8Tex	ASAP1	-0.42	6.7	1.69e-266
CD8Tex	TRAK2	-0.42	8.8	2.73e-266
CD8Tex	EIF4EBP3	-0.42	2.2	4.32e-251
CD8Tex	CLIC4	-0.42	4.7	4.71e-251
CD8Tex	CTHRC1	-0.42	1.3	7.27e-237
CD8Tex	ZBTB10	-0.42	2	8.71e-236
CD8Tex	C6orf48	-0.42	19.2	5.27e-232
CD8Tex	MEF2C	-0.42	1.4	2.04e-231
CD8Tex	GRN	-0.42	14.3	1.74e-230
CD8Tex	FMN1	-0.42	2.5	4.5e-202
CD8Tex	ZFAND5	-0.42	42.2	1.79e-176
CD8Tex	SEC11C	-0.42	35	2.32e-145
CD8Tex	RGS16	-0.42	1.4	1.77e-127
CD8Tex	IER2	-0.42	34.9	1.15e-120
CD8Tex	ATP5ME	-0.42	41	9.35e-105
CD8Tex	ZFAND1	-0.42	8.1	1.37e-95
CD8Tex	PARVB	-0.42	4	4.94e-95
CD8Tex	CYB5R3	-0.42	10.5	1.87e-91
CD8Tex	RABGGTB	-0.42	11.1	1.45e-90
CD8Tex	YBX3	-0.42	5.8	1.12e-88
CD8Tex	LTBR	-0.42	2.2	2.6e-87
CD8Tex	ZNF593	-0.42	8.5	4.13e-86
CD8Tex	HACD3	-0.42	8.5	1.03e-84
CD8Tex	PSMB5	-0.42	13.7	1.11e-84
CD8Tex	FNIP2	-0.42	1.4	2.47e-82
CD8Tex	SSH2	-0.42	6.6	1.84e-81
CD8Tex	CD83	-0.42	2.2	2.26e-81
CD8Tex	SLC35B2	-0.42	7.6	2.48e-77
CD8Tex	G6PC3	-0.42	3.2	1.25e-73
CD8Tex	EPHX1	-0.42	0.2	1.96e-73
CD8Tex	TMEM219	-0.42	24.4	7.76e-68
CD8Tex	MAT2A	-0.42	19.6	1.06e-67
CD8Tex	FSCN1	-0.42	1.2	2.06e-67
CD8Tex	FHL2	-0.42	0.7	7.12e-58
CD8Tex	CTHRC1	-0.42	0.7	4.2e-57
CD8Tex	INPP4B	-0.42	9.9	8.99e-54
CD8Tex	DEPP1	-0.42	0.7	1.81e-50
CD8Tex	HSD17B14	-0.42	10.6	2.75e-36
CD8Tex	RPS8	-0.42	99.5	4.74e-33
CD8Tex	RENBP	-0.42	12.6	2.36e-30
CD8Tex	GSTM3	-0.42	11.7	6.15e-28
CD8Tex	RPL10A	-0.42	96.6	8.32e-28
CD8Tex	C11orf96	-0.42	11.7	7.47e-19
CD8T	GSTA3	-0.42	2.3	2.3e-16
CD8Tex	ANXA2	-0.42	61.6	8.89e-14
CD8T	NDUFB4	-0.42	66.3	9.41e-14
CD8Tex	PPP1R10	-0.42	34.8	9.23e-12
CD8Tex	CABLES1	-0.41	1.1	0
CD8Tex	NAV2	-0.41	1.2	0
CD8Tex	PLTP	-0.41	1.4	2.68e-294
CD8Tex	EPHX1	-0.41	1.3	7.95e-294
CD8Tex	COPS9	-0.41	11.6	5.13e-290
CD8Tex	PRNP	-0.41	5.7	6.57e-284
CD8Tex	ATP5MC1	-0.41	21.5	1.56e-278
CD8Tex	NRP2	-0.41	0.5	1.05e-274
CD8Tex	GSTA4	-0.41	3.6	6.79e-271
CD8Tex	PTEN	-0.41	7.6	4.03e-260
CD8Tex	SLC24A5	-0.41	0.9	6.22e-259
CD8Tex	CERS4	-0.41	3	7.77e-256
CD8Tex	GPR137B	-0.41	8.3	2.21e-253
CD8Tex	SOCS6	-0.41	1.5	5.45e-252
CD8Tex	FKBP2	-0.41	26.2	1.04e-244
CD8Tex	ANAPC11	-0.41	36.2	4.29e-231
CD8Tex	NDUFAB1	-0.41	34.3	8.18e-211
CD8Tex	PYURF	-0.41	25.4	3.53e-204
CD8Tex	ICAM1	-0.41	9.1	3.72e-194
CD8Tex	ATP5F1D	-0.41	50.8	5.53e-194
CD8Tex	PCDH7	-0.41	0.8	1.17e-192
CD8Tex	OCA2	-0.41	0.8	2.24e-192
CD8Tex	NRP2	-0.41	0.4	1.34e-190
CD8Tex	ATP5F1D	-0.41	28.5	4.85e-190
CD8Tex	SLC24A5	-0.41	0.3	4.51e-186
CD8Tex	PHLDA2	-0.41	6.1	5e-182
CD8Tex	LGMN	-0.41	4	1.11e-173
CD8Tex	SQSTM1	-0.41	65.8	7.26e-166
CD8Tex	LGALS1	-0.41	47.5	5.13e-140
CD8Tex	RAB24	-0.41	1.6	2.28e-96
CD8Tex	CPEB4	-0.41	5.2	1.03e-86
CD8Tex	AGPAT2	-0.41	13.3	2.58e-80
CD8Tex	CTSA	-0.41	10.8	1.34e-75
CD8Tex	PGLS	-0.41	15.9	2.83e-73
CD8Tex	C8orf88	-0.41	0.4	4.71e-71
CD8Tex	TNFRSF14	-0.41	26.1	8.5e-66
CD8Tex	BTF3	-0.41	83.2	4.26e-65
CD8Tex	FMN1	-0.41	3.1	6.69e-65
CD8Tex	SOX4	-0.41	3.7	2.81e-63
CD8Tex	SNAI2	-0.41	2.9	1.06e-62
CD8Tex	CCT3	-0.41	24.4	3.58e-61
CD8Tex	AKAP12	-0.41	1.1	2.4e-60
CD8Tex	NR4A3	-0.41	18	1.11e-54
CD8Tex	YWHAQ	-0.41	34.5	2.55e-53
CD8Tex	DYNLL1	-0.41	45.8	6.39e-52
CD8Tex	PHLDA2	-0.41	4.2	1.1e-48
CD8Tex	CEBPD	-0.41	13.1	7.68e-38
CD8T	RPS13	-0.41	99.6	1.73e-37
CD8T	SLC24A5	-0.41	1.2	1.11e-34
CD8Tex	HSP90AB1	-0.41	87.6	4.79e-32
CD8Tex	SOX10	-0.41	13.5	8.68e-32
CD8Tex	RPS23	-0.41	98.9	4.28e-31
CD8Tex	HSPA8	-0.41	64.5	8.1e-30
CD8Tex	NEDD4L	-0.41	12.2	3.08e-28
CD8Tex	FMN1	-0.41	8.4	3.82e-26
CD8Tex	RPL34	-0.41	96.2	5.81e-24
CD8Tex	EMCN	-0.41	8.6	1.81e-22
CD8Tex	CLIC4	-0.41	18.5	2.62e-22
CD8Tex	PLXNC1	-0.41	19	1.22e-21
CD8Tex	PYGL	-0.41	12.6	1.82e-21
CD8Tex	FIS1	-0.41	61.6	6.5e-20
CD8Tex	AGPAT2	-0.41	33.2	1.11e-19
CD8T	TRIB2	-0.41	12.3	1.11e-18
CD8T	CAV1	-0.41	18.5	2.67e-18
CD8Tex	EXOC3	-0.41	19.9	3.45e-16
CD8Tex	AHCY	-0.41	39.5	3.5e-16
CD8Tex	CTNNB1	-0.41	41.8	6.16e-15
CD8Tex	VIM	-0.41	97.7	7.84e-15
CD8T	CRNDE	-0.41	20	1.95e-13
CD8Tex	GAPDH	-0.41	98.6	2.12e-12
CD8Tex	WSB1	-0.41	65.9	1.35e-10
CD8Tex	SCARB1	-0.4	1.5	0
CD8Tex	MMP14	-0.4	0.7	0
CD8Tex	PFN2	-0.4	1.4	0
CD8Tex	NFIC	-0.4	8	0
CD8Tex	ISYNA1	-0.4	4.9	0
CD8Tex	WASL	-0.4	4.6	0
CD8Tex	COA3	-0.4	12.1	2.22e-302
CD8Tex	HIBADH	-0.4	4.8	2.93e-297
CD8Tex	ESD	-0.4	6.4	6.2e-292
CD8Tex	SMC6	-0.4	8	1.35e-286
CD8Tex	CHP1	-0.4	6.9	1.9e-285
CD8Tex	SUCLG1	-0.4	19.2	1.69e-279
CD8Tex	HSBP1	-0.4	15.9	8.1e-273
CD8Tex	ATP6V1C1	-0.4	7.6	3.19e-267
CD8Tex	NDUFC1	-0.4	17.3	3.43e-260
CD8Tex	AC027130.1	-0.4	0.5	1.1e-259
CD8Tex	ETV5	-0.4	2.2	2.23e-253
CD8Tex	PRDX4	-0.4	7.8	1.97e-250
CD8Tex	FNIP2	-0.4	1.5	2.85e-244
CD8Tex	LYPLA1	-0.4	18.1	1.15e-235
CD8Tex	PPP1R16A	-0.4	2.7	3.21e-234
CD8Tex	CNN3	-0.4	1.1	2.4e-228
CD8Tex	NAV2	-0.4	0.7	3.12e-226
CD8Tex	COX8A	-0.4	65.8	7.38e-214
CD8Tex	PDE4DIP	-0.4	16.2	4.23e-206
CD8Tex	UQCR11	-0.4	29.3	4.6e-196
CD8Tex	AC027130.1	-0.4	0.3	6.95e-181
CD8Tex	RPS9	-0.4	93	2.74e-172
CD8Tex	GNG5	-0.4	57.1	7.85e-172
CD8Tex	IFI27L2	-0.4	29.4	4.51e-169
CD8Tex	LRPAP1	-0.4	21.1	6.77e-163
CD8Tex	MAP2	-0.4	1.2	2.14e-156
CD8Tex	ADM	-0.4	1.7	1.02e-121
CD8Tex	TMEM18	-0.4	6.9	1.88e-96
CD8Tex	HIBADH	-0.4	5.6	1.18e-94
CD8Tex	CDK4	-0.4	9.5	9.83e-94
CD8Tex	CKS2	-0.4	28.4	1.62e-93
CD8Tex	PRNP	-0.4	7.6	2.47e-84
CD8Tex	CTNNA1	-0.4	4.7	1.66e-82
CD8Tex	CBR1	-0.4	5.5	4.51e-81
CD8Tex	STRADB	-0.4	4	2.38e-80
CD8Tex	EMC2	-0.4	5.8	4.41e-79
CD8Tex	PKD2	-0.4	2.6	9.07e-79
CD8Tex	IFI6	-0.4	25.5	2.62e-74
CD8Tex	HIST1H2BK	-0.4	0.6	1.5e-71
CD8Tex	GPI	-0.4	12.7	1.74e-71
CD8Tex	MIR3142HG	-0.4	1.7	6.05e-67
CD8Tex	CRIP2	-0.4	1.6	3.55e-66
CD8Tex	OCA2	-0.4	0.7	6.51e-65
CD8Tex	CA14	-0.4	1.3	1.38e-64
CD8Tex	YWHAE	-0.4	29.7	9.55e-59
CD8Tex	FIS1	-0.4	32.7	3.11e-54
CD8Tex	PCDH7	-0.4	0.6	2.42e-45
CD8Tex	RPL18	-0.4	98.3	1.63e-44
CD8Tex	LRPAP1	-0.4	27.4	3.92e-36
CD8T	SERF2	-0.4	99.6	2.79e-35
CD8Tex	LRRN4CL	-0.4	9.9	8.95e-31
CD8Tex	EIF4EBP3	-0.4	10.2	6.21e-30
CD8Tex	HEBP1	-0.4	15.6	1.8e-29
CD8Tex	MGST2	-0.4	14.4	5.57e-24
CD8T	FHL2	-0.4	5.6	6.41e-24
CD8Tex	EIF4B	-0.4	69.1	5.6e-20
CD8Tex	PRUNE2	-0.4	9.9	7.28e-18
CD8T	COX7A2	-0.4	83.6	8.33e-18
CD8Tex	CTSZ	-0.4	33.2	4.13e-17
CD8T	SLC25A33	-0.4	20.6	1.06e-15
CD8Tex	QDPR	-0.4	25.3	3.03e-08
CD8Tex	C1QB	-0.4	8.3	4.26e-08
CD8T	TEX41	-0.4	64.9	2.01e-06
CD8Tex	TCEA3	-0.39	1.5	0
CD8Tex	RGS12	-0.39	1.1	0
CD8Tex	CLCN7	-0.39	4.1	0
CD8Tex	ALX1	-0.39	0.5	0
CD8Tex	PIGP	-0.39	8.8	0
CD8Tex	CTNND1	-0.39	1.2	0
CD8Tex	CHID1	-0.39	7.4	0
CD8Tex	NUDT14	-0.39	10	1.48e-303
CD8Tex	NDUFV3	-0.39	7.7	1.2e-300
CD8Tex	MOK	-0.39	0.8	1.88e-297
CD8Tex	CAVIN1	-0.39	0.8	4.85e-295
CD8Tex	PCBD1	-0.39	10.6	4.88e-284
CD8Tex	LNP1	-0.39	0.4	1.29e-279
CD8Tex	HSD17B14	-0.39	2.9	4.14e-278
CD8Tex	C12orf76	-0.39	7.1	3.51e-276
CD8Tex	C8orf88	-0.39	2.1	1.13e-269
CD8Tex	LAMP2	-0.39	14.5	5.34e-264
CD8Tex	CCDC50	-0.39	2.7	2.43e-257
CD8Tex	GSTM3	-0.39	7.7	1.44e-255
CD8Tex	RENBP	-0.39	4.3	4.42e-251
CD8Tex	DNPH1	-0.39	21.5	1.22e-246
CD8Tex	YWHAH	-0.39	5.9	6.64e-243
CD8Tex	CYSTM1	-0.39	18.7	1.51e-238
CD8Tex	PTEN	-0.39	3.7	6.37e-228
CD8Tex	FDFT1	-0.39	22.4	1.16e-226
CD8Tex	ATF4	-0.39	29.2	2.87e-225
CD8Tex	HSPA2	-0.39	7.2	2.55e-210
CD8Tex	MFSD12	-0.39	1.7	1.34e-209
CD8Tex	NINJ1	-0.39	27.3	1.59e-201
CD8Tex	COX6B1	-0.39	67.4	6.48e-201
CD8Tex	AKAP12	-0.39	1.1	1.45e-178
CD8Tex	TMEM258	-0.39	52.2	7.1e-177
CD8Tex	ARID5B	-0.39	29.7	1.97e-171
CD8Tex	PUF60	-0.39	31.9	1.11e-168
CD8Tex	EGR3	-0.39	0.5	3.26e-165
CD8Tex	EGLN3	-0.39	1.6	5.58e-158
CD8Tex	ATP5F1E	-0.39	57	3.95e-150
CD8Tex	SLC3A2	-0.39	50.5	5.42e-141
CD8Tex	RPL13A	-0.39	87.7	8.57e-116
CD8Tex	RPL14	-0.39	91.1	1.45e-112
CD8Tex	RPL12	-0.39	99.1	4.55e-101
CD8Tex	GNPTG	-0.39	8.1	2.01e-89
CD8Tex	TPP1	-0.39	9.7	4.06e-87
CD8Tex	IPO7	-0.39	4.7	1.31e-84
CD8Tex	CSRP1	-0.39	8.1	1.64e-80
CD8Tex	SOCS6	-0.39	2.3	7.47e-80
CD8Tex	ANXA4	-0.39	5.3	3.5e-76
CD8Tex	ZEB2	-0.39	13.6	3.06e-72
CD8Tex	STOM	-0.39	8.7	2.75e-68
CD8Tex	CAV1	-0.39	4.9	4.33e-66
CD8Tex	ATOX1	-0.39	22.2	4.08e-64
CD8Tex	TRIB2	-0.39	3.7	4.94e-55
CD8Tex	EIF4A2	-0.39	43.5	1.88e-46
CD8Tex	UQCRH	-0.39	53.5	6.55e-46
CD8T	RPS27A	-0.39	99.8	5.26e-41
CD8T	COX7C	-0.39	95.2	4.74e-31
CD8Tex	RPS13	-0.39	98.2	4.24e-29
CD8Tex	SYNGR1	-0.39	13.5	9.88e-29
CD8T	NRP2	-0.39	4.8	3.17e-28
CD8Tex	CYHR1	-0.39	14.9	2.94e-27
CD8Tex	PRNP	-0.39	23.5	1.06e-22
CD8Tex	STX7	-0.39	27.5	1.15e-21
CD8Tex	RPL36	-0.39	94.4	1.56e-21
CD8Tex	VDAC2	-0.39	69.8	7.61e-21
CD8Tex	EIF3H	-0.39	79.7	1.61e-20
CD8Tex	SIAH1	-0.39	19.2	2.44e-20
CD8Tex	ST13	-0.39	63	2.37e-19
CD8Tex	HACD1	-0.39	16.3	6.51e-19
CD8Tex	ATP6V0C	-0.39	72.7	9.74e-19
CD8T	FAM126A	-0.39	11.2	4.77e-18
CD8Tex	WDFY1	-0.39	29.3	1.08e-17
CD8Tex	SOX4	-0.39	14.2	9.37e-17
CD8Tex	RPS6	-0.39	99.5	6.19e-15
CD8Tex	RTN4	-0.39	51.7	9.41e-15
CD8Tex	NOP53	-0.39	63.7	2.76e-14
CD8Tex	TGIF1	-0.39	38.6	3.51e-14
CD8Tex	RCAN1	-0.39	9.7	2.1e-10
CD8T	TYR	-0.39	38.3	2.16e-10
CD8T	LY96	-0.39	14.6	2.56e-07
CD8Tex	FARP1	-0.38	1.1	0
CD8Tex	RTL8A	-0.38	4.9	0
CD8Tex	PARVB	-0.38	8.7	0
CD8Tex	SMIM30	-0.38	6.7	0
CD8Tex	ZNF330	-0.38	10.6	1.04e-302
CD8Tex	PLS3	-0.38	1	1.24e-279
CD8Tex	HMG20B	-0.38	11.7	2.18e-278
CD8Tex	GLO1	-0.38	14.9	1.19e-277
CD8Tex	CALU	-0.38	8.2	8.9e-277
CD8Tex	GCSH	-0.38	3.9	1.59e-274
CD8Tex	FKBP2	-0.38	14	4.77e-266
CD8Tex	YBX3	-0.38	12.5	6.35e-258
CD8Tex	GNG7	-0.38	2.2	7.62e-246
CD8Tex	LONP2	-0.38	13.2	1.21e-243
CD8Tex	MIR3142HG	-0.38	4	2.49e-243
CD8Tex	SLC25A4	-0.38	8.1	9.29e-229
CD8Tex	PDE4DIP	-0.38	8.4	3.13e-223
CD8Tex	ASAP1	-0.38	3.8	1.63e-215
CD8Tex	GPR137B	-0.38	18.4	6.33e-210
CD8Tex	NR4A3	-0.38	14.5	3.23e-198
CD8Tex	DDIT3	-0.38	12	1.14e-197
CD8Tex	NPM1	-0.38	91.5	3.5e-194
CD8Tex	RPS27A	-0.38	98	6.85e-177
CD8Tex	CYC1	-0.38	24.7	3.86e-170
CD8Tex	RPL10A	-0.38	97.7	1.1e-166
CD8Tex	RPS18	-0.38	99.5	2.82e-160
CD8Tex	VDAC1	-0.38	41.3	2.73e-159
CD8Tex	WSB1	-0.38	33.1	2.24e-147
CD8Tex	SELENOW	-0.38	53	9.55e-117
CD8Tex	PDCD4	-0.38	31.1	3.75e-101
CD8Tex	SYPL1	-0.38	9.9	2.41e-90
CD8Tex	PGRMC1	-0.38	5.3	2.15e-86
CD8Tex	GNG12	-0.38	2.2	7.81e-86
CD8Tex	NFIC	-0.38	4.9	3.6e-85
CD8Tex	GLO1	-0.38	9.1	8.7e-85
CD8Tex	CCDC50	-0.38	3.4	1.49e-82
CD8Tex	MRPS18B	-0.38	9.1	1.47e-81
CD8Tex	RAB32	-0.38	2.4	5.06e-77
CD8Tex	PPP1R16A	-0.38	3.6	8.45e-74
CD8Tex	NEDD4L	-0.38	4.8	6.72e-73
CD8Tex	MT-ND5	-0.38	94.1	7.31e-71
CD8Tex	ZNF704	-0.38	3	6.56e-69
CD8Tex	ZNF749	-0.38	0	4.48e-67
CD8Tex	PLTP	-0.38	1.7	7.11e-66
CD8Tex	LNP1	-0.38	0.2	4.31e-65
CD8Tex	HSPA1A	-0.38	18.2	4.92e-61
CD8Tex	TUBB4B	-0.38	21.4	5.39e-53
CD8Tex	PYURF	-0.38	33.8	5.45e-48
CD8Tex	COX5A	-0.38	33.3	8.74e-48
CD8Tex	ZFAND5	-0.38	32.2	2.45e-46
CD8Tex	RPS3A	-0.38	99.6	1.26e-41
CD8Tex	RARRES2	-0.38	8.4	1.96e-40
CD8Tex	ATP5MC3	-0.38	48.1	7.45e-37
CD8Tex	ZNF704	-0.38	9.7	9.78e-26
CD8Tex	PLOD3	-0.38	14.7	1.65e-25
CD8Tex	RPL13	-0.38	99.8	3.2e-25
CD8Tex	RTL8C	-0.38	28	2.52e-21
CD8Tex	TMEM219	-0.38	51.5	2.26e-19
CD8T	SEC61G	-0.38	69.2	6.91e-12
CD8Tex	CSTB	-0.38	74.9	1.96e-09
CD8T	LINC00518	-0.38	21.8	1.57e-08
CD8Tex	CCL3	-0.38	13.1	6.05e-08
CD8T	EIF1B	-0.38	55.5	3.06e-07
CD8T	S100A11	-0.38	91.3	4.44e-06
[truncated: 5,308 more rows]
