# Supplementary material for: Construction of a Promising Tumor-Infiltrating CD8+ T Cells Gene Signature to Improve Prediction of the Prognosis and Immune Response of Uveal Melanoma
Source: Front Cell Dev Biol. 2021 May 28;9:673838. doi: 10.3389/fcell.2021.673838 (PMC8194278; doi:10.3389/fcell.2021.673838)
Supplement: Supplementary Table 2 — Univariate cox regression analysis for tumor-infiltrating CD8+ T cells. [file Data_Sheet_1.CSV]

cancer	infiltrates	z_score	HR	p	adj.p	lower	upper
SKCM (n=471)	T cell CD8+ central memory_XCELL	-4.319768756	0.065	1.56E-05	0.001558023	0.019	0.224
SKCM (n=471)	T cell CD8+ effector memory_XCELL	-2.827523296	0.001	0.00469096	0.046909482	0	0.122
SKCM (n=471)	T cell CD8+_CIBERSORT	-3.896870437	0.075	9.74E-05	0.004860005	0.02	0.276
SKCM (n=471)	T cell CD8+_CIBERSORT-ABS	-3.947183059	0.071	7.91E-05	0.004507337	0.019	0.264
SKCM (n=471)	T cell CD8+_MCPCOUNTER	-3.364420173	0.998	0.000767047	0.015302582	0.998	0.999
SKCM (n=471)	T cell CD8+_QUANTISEQ	-3.650167457	0.005	0.000262069	0.007635853	0	0.082
SKCM (n=471)	T cell CD8+_TIMER	-3.285670408	0.276	0.0010174	0.016608354	0.128	0.595
SKCM (n=471)	T cell CD8+_XCELL	-4.059213663	0.019	4.92E-05	0.003929212	0.003	0.128
UVM (n=80)	T cell CD8+ central memory_XCELL	2.967070354	391.047	0.003006522	0.034888058	7.584	20164.27
UVM (n=80)	T cell CD8+ effector memory_XCELL	1.980810183	68064857	0.047612564	0.213454081	1.209	3.83E+15
UVM (n=80)	T cell CD8+_CIBERSORT	2.608051042	24.925	0.009105938	0.07124057	2.224	279.398
UVM (n=80)	T cell CD8+_CIBERSORT-ABS	2.526468018	31.779	0.011521588	0.079260578	2.172	465
UVM (n=80)	T cell CD8+_MCPCOUNTER	2.591637169	1.006	0.009552045	0.071910681	1.001	1.01E+00
UVM (n=80)	T cell CD8+_QUANTISEQ	2.692730184	104188210	0.00708696	0.059363447	152.009	7.14E+13
UVM (n=80)	T cell CD8+_TIMER	2.473794522	11.405	0.013368656	0.086670078	1.658	78.461
UVM (n=80)	T cell CD8+_XCELL	2.61841297	12259.92	0.008833982	0.070495178	10.669	14087970
