# Supplementary material for: Construction of a Promising Tumor-Infiltrating CD8+ T Cells Gene Signature to Improve Prediction of the Prognosis and Immune Response of Uveal Melanoma
Source: Front Cell Dev Biol. 2021 May 28;9:673838. doi: 10.3389/fcell.2021.673838 (PMC8194278; doi:10.3389/fcell.2021.673838)
Supplement: Supplementary Table 3 — The pathway analysis of the CD8+ T cells related gene signature. [file Data_Sheet_2.CSV]

Description	setSize	enrichmentScore	NES	pvalue	p.adjust	qvalues	rank	leading_edge	core_enrichment
HALLMARK_ALLOGRAFT_REJECTION	195	-0.547442409	-2.201154196	1.00E-10	1.67E-09	9.12E-10	3676	tags=50%, list=20%, signal=41%	ABCE1/CD86/NOS2/HLA-DRA/GBP2/CARTPT/HLA-DMB/GPR65/DEGS1/LYN/IFNGR2/LCK/IGSF6/CSF1/RIPK2/PSMB10/PTPN6/KLRD1/ICAM1/INHBB/IL2RA/WAS/SPI1/NCF4/CCR5/CCND2/ELF4/HLA-DMA/FAS/CD96/LY75/EIF4G3/CXCL13/CD80/BCL3/ST8SIA4/PTPRC/IRF8/TRAT1/HCLS1/CD2/C2/LTB/CRTAM/CD7/HLA-DOA/STAB1/ITGAL/CD247/CXCR3/CD74/THY1/IFNAR2/SOCS1/ZAP70/CD3E/CD3G/CD3D/TGFB2/CCR1/CFP/TLR2/HDAC9/CDKN2A/HLA-E/HLA-A/CD8B/NCR1/CCL13/ICOSLG/IL…
HALLMARK_INTERFERON_ALPHA_RESPONSE	94	-0.712784876	-2.594905727	1.00E-10	1.67E-09	9.12E-10	2254	tags=50%, list=12%, signal=44%	GBP4/IFITM3/TDRD7/PARP14/SAMD9L/CD74/IFI30/CASP8/NCOA7/IFIT2/IFIH1/TRIM14/IFIT3/UBE2L6/DHX58/LY6E/PARP12/IFI35/LAP3/BST2/SELL/HLA-C/DDX60/SAMD9/PSMB8/IRF7/B2M/PARP9/CXCL11/TAP1/IFI44L/IRF1/EPSTI1/USP18/IFITM1/ISG20/IFI44/LAMP3/PSMB9/HERC6/CMPK2/CXCL10/OASL/RSAD2/MX1/IFI27/ISG15
HALLMARK_INTERFERON_GAMMA_RESPONSE	197	-0.636494743	-2.564684253	1.00E-10	1.67E-09	9.12E-10	2927	tags=50%, list=16%, signal=42%	RIPK2/PSMB10/ZBP1/GPR18/EIF2AK2/PTPN6/GBP6/LGALS3BP/IL10RA/IL15RA/ICAM1/HELZ2/CDKN1A/IRF9/MVP/HLA-DMA/GBP4/KLRK1/FAS/SELP/IFITM3/TOR1B/TDRD7/PARP14/SAMD9L/SLAMF7/ST8SIA4/IRF8/CIITA/CD74/IFI30/CASP8/IFNAR2/SOCS1/CASP3/TNFSF10/CD38/HLA-A/PFKP/CCL5/IFIT2/IL2RB/UPP1/GCH1/LCP2/IFIH1/SAMHD1/TRIM14/IRF5/IFIT3/UBE2L6/DHX58/LY6E/PARP12/CXCL9/BANK1/IFI35/LAP3/BST2/XAF1/IDO1/IL18BP/DDX60/DDX58/GZMA/STAT1/NL…
HALLMARK_COMPLEMENT	199	-0.505841726	-2.039303149	5.75E-10	7.18E-09	3.93E-09	3716	tags=43%, list=20%, signal=35%	FDX1/ATOX1/USP16/GMFB/APOBEC3F/MSRB1/CPM/PLSCR1/SERPINA1/APOBEC3G/LYN/CALM1/ANXA5/LCK/CTSD/PDP1/LIPA/FCN1/APOC1/TFPI2/FCER1G/CDH13/CDA/VCPIP1/WAS/FN1/CASP5/CD55/ZEB1/CA2/CXCL1/PIK3R5/S100A13/LGMN/HNF4A/RABIF/CEBPB/PDGFB/SERPINC1/LTF/C2/TMPRSS6/RASGRP1/C1QA/HSPA5/DOCK4/CASP3/GNGT2/DUSP5/CTSH/PLEK/PIK3CG/ZFPM2/ADAM9/GP9/CR1/GATA3/CASP10/CCL5/KLK1/LCP2/C1QC/CTSC/KLKB1/PHEX/GZMK/LAP3/GZMB/ADRA2B/DGKG…
HALLMARK_IL6_JAK_STAT3_SIGNALING	86	-0.624858155	-2.243464549	3.35E-09	3.35E-08	1.83E-08	2668	tags=47%, list=15%, signal=40%	CD14/IL15RA/IL2RA/IL10RB/IRF9/CXCL1/IFNAR1/FAS/PIK3R5/CXCL13/IL6ST/CD9/LTB/SOCS1/CCR1/TLR2/REG1A/CD38/ITGB3/INHBE/EBI3/IL2RG/TNFRSF12A/IL13RA1/TNF/TNFRSF1B/ITGA4/IL12RB1/CXCL9/HMOX1/TNFRSF21/STAT1/CD36/CSF2RA/IL1R1/IL6/CXCL11/IL1R2/IRF1/CXCL10
HALLMARK_INFLAMMATORY_RESPONSE	198	-0.49649431	-2.001767189	7.62E-09	6.35E-08	3.48E-08	3251	tags=42%, list=18%, signal=35%	LYN/IFNGR2/CHST2/SLC31A1/LCK/SLC4A4/SLC11A2/ADM/CSF1/AHR/RIPK2/SPHK1/KCNA3/EIF2AK2/NMUR1/IL10RA/CD14/HBEGF/IL15RA/ICAM1/CDKN1A/EMP3/CD55/PTGIR/IFNAR1/HRH1/CYBB/SGMS2/PIK3R5/MEFV/GPR183/IRAK2/STAB1/PTPRE/RASGRP1/GPR132/MEP1A/IL1A/TNFSF10/P2RX4/TLR2/MSR1/LTA/ITGB3/EBI3/ICOSLG/CALCRL/CCL5/P2RY2/IL2RB/SLC31A2/GCH1/TNFRSF1B/LCP2/CCR7/NDP/SCARF1/TNFSF9/LY6E/CXCL9/MET/CD48/BST2/SELL/ITGA5/HPN/IL1R1/TNFR…
HALLMARK_OXIDATIVE_PHOSPHORYLATION	184	-0.474397597	-1.901983927	6.59E-07	4.71E-06	2.58E-06	6219	tags=65%, list=34%, signal=43%	COX5A/CPT1A/MRPS15/NDUFC1/SUCLA2/COX6A1/IDH3A/ATP6V1G1/FXN/NDUFS2/MRPL34/GRPEL1/SLC25A12/MRPS11/BDH2/ATP6V1D/NDUFS1/ECHS1/TIMM50/SDHA/NDUFB6/CS/UQCRB/ACADM/TIMM10/IDH2/NDUFB3/NDUFA5/HADHB/ATP6V1E1/LDHA/IMMT/ATP6AP1/GPI/MTX2/CYB5R3/PDHX/COX6B1/COX8A/COX5B/TIMM8B/BAX/NDUFB7/NDUFA7/MDH2/SLC25A20/COX7A2/ECH1/CYB5A/TIMM13/NDUFS4/NDUFAB1/PDHA1/RETSAT/ATP6V0E1/NDUFA1/NDUFS3/SDHB/NDUFA2/ATP6V0B/ACAT1/MGS…
HALLMARK_IL2_STAT5_SIGNALING	195	-0.442473242	-1.779094598	6.08E-06	3.80E-05	2.08E-05	3124	tags=37%, list=17%, signal=31%	BMP2/GLIPR2/LRIG1/MAP3K8/CSF1/AHR/BATF3/BCL2L1/SMPDL3A/PRNP/GPX4/IL10RA/IL2RA/ALCAM/SPRY4/CCND2/PRAF2/SYT11/PTRH2/RHOH/GBP4/CA2/P4HA1/SELP/IFITM3/BATF/CDC6/SWAP70/ANXA4/CCNE1/IRF8/MUC1/SERPINC1/LTB/NRP1/PENK/TTC39B/SOCS1/CASP3/TNFSF10/P2RX4/SLC1A5/ADAM19/NCS1/IL2RB/CCR4/TNFRSF18/TNFRSF1B/TLR7/AMACR/ICOS/HOPX/CD48/SELL/CST7/SOCS2/TNFRSF21/TNFRSF8/SCN9A/DRC1/CD79B/ITGA6/CTLA4/TNFRSF9/S100A1/IL1R2/F…
HALLMARK_ESTROGEN_RESPONSE_LATE	196	-0.440879111	-1.773415487	1.08E-05	5.98E-05	3.27E-05	3007	tags=36%, list=17%, signal=31%	ITPK1/STIL/TFPI2/CDC20/ACOX2/SOX3/KRT19/PTPN6/EMP2/TJP3/OLFM1/AREG/PGR/SGK1/KLK11/RAPGEFL1/WFS1/CA2/FOS/BATF/CDC6/TOB1/PTGER3/IL6ST/TOP2A/CD9/CCND1/CDH1/KIF20A/LTF/SCUBE2/SULT2B1/CLIC3/SCARB1/NBL1/SLC1A4/GLA/GPER1/KLK10/LAMC2/CACNA2D2/KLF4/COX6C/RPS6KA2/SNX10/DYNLT3/HSPA4L/HSPB8/TPD52L1/BTG3/CALCR/SCNN1A/TMPRSS3/FABP5/MYOF/MYB/MAPT/HMGCS2/TSPAN13/RAB31/TPSAB1/DHRS2/ST14/AGR2/FKBP5/NMU/CPE/EGR3/PR…
HALLMARK_TNFA_SIGNALING_VIA_NFKB	197	-0.400421249	-1.613452558	0.000314056	0.001570281	0.000859522	3331	tags=36%, list=18%, signal=30%	TNFAIP8/HES1/MCL1/IFNGR2/G0S2/FJX1/BMP2/MAP3K8/CSF1/PDLIM5/SQSTM1/RIPK2/SPHK1/SNN/TSC22D1/HBEGF/IL15RA/ICAM1/CDKN1A/AREG/SGK1/CXCL1/FOS/GPR183/CD80/CEBPB/RCAN1/MAP2K3/IL6ST/BCL3/CCND1/PTPRE/SLC2A6/IL1A/TLR2/DUSP5/PLEK/B4GALT1/SERPINB8/KLF4/ICOSLG/CCL5/IFIT2/CCL4/GCH1/TNF/TRIB1/TNC/TNFSF9/IFIH1/BTG3/PANX1/PHLDA2/EGR1/JAG1/RELB/DDX58/BIRC3/TNFRSF9/IL6/EGR2/LAMB3/GEM/PTGER4/SLC16A6/CXCL11/TAP1/EGR3/…
HALLMARK_KRAS_SIGNALING_UP	194	-0.394087226	-1.58129197	0.000399575	0.001816249	0.000994157	3252	tags=36%, list=18%, signal=30%	PTPRR/PLEK2/BPGM/CAB39L/G0S2/BMP2/TLR8/TFPI/GLRX/NIN/ENG/FCER1G/ACE/LAT2/IL10RA/HBEGF/DOCK2/CCND2/ADAM8/HKDC1/AMMECR1/CA2/PECAM1/MALL/LAPTM5/GPNMB/IRF8/MAFB/PRDM1/IKZF1/NRP1/FLT4/SPARCL1/KCNN4/HDAC9/TMEM176B/CLEC4A/PLVAP/FUCA1/LCP1/KLF4/IL2RG/USH1C/MMP11/ANO1/TNFRSF1B/TRIB1/BTC/TMEM176A/EPB41L3/TMEM158/MYCN/GABRA3/GADD45G/MPZL2/EPHB2/PIGR/TSPAN13/BIRC3/CSF2RA/PSMB8/SCN1B/IL1RL2/CPE/MMP9/SCG5/LY96…
HALLMARK_COAGULATION	138	-0.417472721	-1.604807066	0.000860411	0.003585045	0.00196234	2914	tags=34%, list=16%, signal=29%	APOC1/TFPI2/ACOX2/GSN/PROS1/MMP7/FN1/PROZ/GDA/PECAM1/P2RY1/S100A13/LGMN/HNF4A/RABIF/THBS1/FBN1/CD9/CFD/PDGFB/SERPINC1/C2/TMPRSS6/C1QA/THBD/KLK8/MEP1A/SPARC/CTSH/ITGB3/PLEK/ADAM9/GP9/MMP11/KLKB1/DUSP14/CTSE/C8G/HMGCS2/HPN/S100A1/F12/MMP9/DPP4/CPQ/HTRA1/MMP1
HALLMARK_FATTY_ACID_METABOLISM	155	-0.393948902	-1.542381816	0.001671192	0.006289139	0.003442476	4343	tags=40%, list=24%, signal=31%	MCEE/MDH2/ALDH1A1/ECH1/FMO1/CYP1A1/HSP90AA1/PDHA1/RETSAT/HSD17B4/GSTZ1/UROS/YWHAH/HSDL2/ACO2/ECI1/SDHD/HSD17B10/SDHC/PTS/G0S2/HCCS/MDH1/RDH11/FH/OSTC/ACSL4/PCBD1/ACOT2/SMS/BMPR1B/ACADVL/TP53INP2/CA2/CRAT/DLD/DECR1/NBN/VNN1/MIF/INMT/CRYZ/CEL/RAP1GDS1/ETFDH/HSPH1/EPHX1/UBE2L6/TDO2/CBR3/AQP7/AOC3/HMGCS2/CD36/CBR1/ACSL1/LGALS1/MGLL/ENO3/CA6/GPD1/ME1
HALLMARK_ESTROGEN_RESPONSE_EARLY	195	-0.376694616	-1.514612169	0.001760959	0.006289139	0.003442476	2816	tags=31%, list=16%, signal=26%	SLC37A1/SOX3/KRT19/KAZN/TJP3/INHBB/OLFM1/SH3BP5/AREG/PGR/BCL11B/TBC1D30/RAPGEFL1/WFS1/LAD1/FOS/KRT8/TOB1/CBFA2T3/INPP5F/IL6ST/CCND1/GREB1/MUC1/SULT2B1/CLIC3/RASGRP1/ESRP2/SCARB1/NBL1/SLC1A4/GLA/KLK10/B4GALT1/KLF4/RPS6KA2/P2RY2/GJA1/DYNLT3/HSPB8/TPD52L1/CALCR/SCNN1A/TMPRSS3/ELF3/CELSR1/MYOF/MYB/MAPT/ADCY1/AQP3/RAB31/SLC1A1/REEP1/DHRS2/FKBP5/KRT18/EGR3/TTC39A/KRT15
HALLMARK_MTORC1_SIGNALING	195	-0.36607763	-1.471923435	0.003765821	0.012111829	0.006629633	5312	tags=47%, list=29%, signal=33%	ACLY/SDF2L1/GGA2/PGK1/SCD/SHMT2/ITGB2/PHGDH/DDX39A/LDHA/IMMT/PITPNB/CALR/DHCR7/SKAP2/GPI/SLA/MTHFD2/GOT1/ETF1/UBE2D3/HSP90B1/EIF2S2/PSME3/FKBP2/PPA1/CCT6A/ARPC5L/RIT1/ACTR2/TOMM40/PSMC4/PNO1/ACACA/BUB1/POLR3G/CACYBP/ACSL3/RAB1A/HPRT1/PSMA3/ATP2A2/MCM4/PSPH/HMBS/TRIB3/PSMC2/RDH11/TFRC/GLRX/USO1/SQSTM1/DAPP1/TUBG1/PSMD14/TBK1/CDKN1A/PSMD12/VLDLR/PLK1/COPS5/HSPA9/P4HA1/SRD5A1/ACTR3/PGM1/LGMN/MAP2K3/…
HALLMARK_APICAL_JUNCTION	194	-0.364351327	-1.461975395	0.003875785	0.012111829	0.006629633	3904	tags=34%, list=22%, signal=27%	NFASC/WASL/PTK2/CD34/VWF/CD86/YWHAH/ITGA2/SLC30A3/CD274/ACTB/MSN/PPP2R2C/SHROOM2/TUBG1/VCL/LDLRAP1/ACTC1/ACTN1/NLGN3/ICAM1/KRT31/THBS3/MYL9/CLDN18/TSPAN4/PDZD3/VAV2/PECAM1/CRAT/SHC1/ADAM15/ITGA3/ARHGEF6/VCAN/FBN1/PTPRC/CDH1/THY1/LAMA3/CLDN19/SYK/COL9A1/B4GALT1/CLDN4/LAMC2/ADAM9/CDH6/CLDN15/LIMA1/FLNC/ADRA1B/AMH/GRB7/MPZL2/NRAP/ACTG2/RAC2/ADAMTS5/COL17A1/NEXN/LAMB3/CD209/MMP9/ADAM23/CLDN14
HALLMARK_GLYCOLYSIS	195	-0.362029428	-1.455646441	0.004558612	0.013407681	0.007338941	3348	tags=31%, list=18%, signal=25%	BPNT1/CHPF2/SDHC/CHST2/CHST1/MDH1/GLRX/GFPT1/SOD1/HMMR/COL5A1/PAM/ALG1/VLDLR/NDST3/IDUA/P4HA2/AGRN/P4HA1/DLD/MIF/HS2ST1/NDUFV3/CASP6/VCAN/GUSB/FUT8/KIF20A/AURKA/HSPA5/CDK1/SAP30/PMM2/LHX9/B4GALT1/CHST6/SDC2/PFKP/DEPDC1/IL13RA1/HOMER1/ME2/AK4/GPC4/FBP2/ARTN/ELF3/CENPA/MET/B3GNT3/KDELR3/PYGL/SRD5A3/MERTK/TKTL1/CLDN3/CACNA1H/NT5E/ISG20/ME1
HALLMARK_PANCREAS_BETA_CELLS	40	-0.515008192	-1.611758409	0.00745686	0.020713501	0.011337916	1839	tags=38%, list=10%, signal=34%	MAFB/NKX6-1/IAPP/NKX2-2/SST/GCG/ABCC8/SYT13/GCK/NEUROD1/PCSK2/VDR/G6PC2/DPP4/INS
HALLMARK_APOPTOSIS	159	-0.369056056	-1.450700117	0.008615847	0.022673281	0.012410638	4515	tags=41%, list=25%, signal=31%	IFNGR1/BAX/BID/DNAJC3/ETF1/ATF3/AVPR1A/LMNA/HMGB2/PSEN1/RETSAT/CCNA1/DAP/PTK2/PEA15/SOD2/XIAP/BCL2L10/MCL1/IFNB1/BMP2/SPTAN1/SQSTM1/BCL2L1/WEE1/SOD1/GPX4/GSN/CD14/CDKN1A/CDC25B/DNAJA1/CCND2/FAS/IFITM3/CASP6/TOP2A/CCND1/CD2/CASP8/CASP3/TGFB2/IL1A/TNFSF10/CD38/LEF1/PDGFRB/TNFRSF12A/GCH1/TNF/FASLG/GUCY2D/BTG3/PRF1/HMOX1/APP/BIRC3/IL6/LGALS3/TAP1/FEZ1/KRT18/EGR3/IRF1/ISG20
HALLMARK_ADIPOGENESIS	192	-0.350366584	-1.403710913	0.012660972	0.03165243	0.017325541	4939	tags=42%, list=27%, signal=31%	ARAF/IMMT/CMBL/PPARG/DHCR7/YWHAG/ESRRA/CIDEA/PFKFB3/COX8A/IFNGR1/NDUFB7/PPP1R15B/CD302/SLC5A6/MDH2/ECH1/CHUK/ABCA1/SOWAHC/NDUFAB1/RETSAT/RTN3/LEP/NDUFS3/SDHB/MGST3/ATP1B3/UQCR10/APLP2/ACO2/SNCG/REEP5/BCKDHA/ARL4A/SDHC/PHLDB1/CYC1/DHRS7B/SOD1/GPX4/DHRS7/CDKN2C/MRPL15/BCL2L13/DLAT/CHCHD10/COX7B/PHYH/AGPAT3/UQCRQ/CRAT/DLD/DECR1/TOB1/PGM1/UQCR11/DNAJB9/MAP4K3/G3BP2/PTGER3/SLC19A1/PRDX3/ABCB8/QDPR/UCP…
HALLMARK_E2F_TARGETS	195	-0.333416605	-1.340600118	0.017271208	0.041121923	0.022508842	5172	tags=37%, list=29%, signal=27%	SLBP/NME1/GINS1/NOLC1/ANP32E/SMC1A/CENPM/ASF1A/TACC3/DDX39A/DSCC1/HUS1/BRMS1L/PLK4/MTHFD2/KIF4A/SPC24/CCNB2/EZH2/TIMELESS/CDCA8/DCK/LBR/HMGB2/PRKDC/RAD21/TK1/EIF2S1/MCM4/POP7/DNMT1/MELK/UBE2T/TFRC/ASF1B/BIRC5/LMNB1/CDC20/WEE1/TUBG1/CDKN2C/HMMR/CDKN1A/CDC25B/ESPL1/ATAD2/PLK1/NAA38/UBE2S/KIF18B/RAD51AP1/CKS2/NBN/MKI67/PRDX4/CCNE1/TOP2A/AURKA/CTPS1/MYBL2/ORC6/CDK1/SPC25/CDKN2A/HMGB3/DLGAP5/RRM2/DEPD…
KEGG_CYTOKINE_CYTOKINE_RECEPTOR_INTERACTION	261	-0.505302599	-2.086140416	1.00E-10	9.20E-09	7.16E-09	2674	tags=33%, list=15%, signal=29%	IL10RA/CXCR1/IL15RA/INHBB/IL2RA/IL10RB/CCR5/BMPR1B/TNFSF4/CXCL1/IFNAR1/FLT1/FAS/CCR10/TNFRSF11A/CXCL13/IL6ST/IL6R/PDGFB/LTB/LTBR/CXCR3/CXCL5/CCR8/FLT4/CXCR5/IFNAR2/TGFB2/IL1A/CCR1/TNFSF10/CCL14/KITLG/LTA/CCL13/INHBE/XCL2/PDGFRB/IL2RG/CCL5/TNFRSF12A/CCL4/IL2RB/IL13RA1/CCR4/TNFRSF18/TNF/TNFRSF1B/CCL16/FASLG/CCR7/TNFSF9/FLT3/IL12RB1/CXCL9/MET/IL24/CCL21/IFNG/IL20RA/KDR/AMH/XCR1/TNFSF13B/TNFRSF21/TNF…
KEGG_RIBOSOME	87	0.727427237	2.738640558	1.00E-10	9.20E-09	7.16E-09	3610	tags=80%, list=20%, signal=65%	RPS4Y1/RPL24/RPL32/RPS17/RPS18/RPL35A/RPS12/RPL29/RPL13/RPL10A/RPLP1/RPL14/RPL4/RPL5/RPS8/RPL37A/RPS3/RPL21/RPL15/RPS10/RPS7/RPS19/RPSA/RPL9/RPS28/RPL22/RPS6/RPL36A/RPL18A/RPL3/RPL34/RPS3A/RPL23/RPL11/RPS25/RPL31/RPL37/RPS9/RPL18/RPL13A/RPL12/RPS23/RPL6/RPL38/FAU/RPL26/RPLP0/RPL7A/RPLP2/RPS24/RPS27A/RPS21/RPS29/RPL35/RPS2/RPL41/RPS16/RPL10/RPS11/RPS15A/RPL27/RPL27A/RPL23A/RPS5/RPL8/RPL19/RSL24D1/…
KEGG_NATURAL_KILLER_CELL_MEDIATED_CYTOTOXICITY	131	-0.538819212	-2.059847117	5.02E-08	3.08E-06	2.39E-06	3251	tags=43%, list=18%, signal=35%	IFNGR2/IFNB1/LCK/TNFRSF10A/MAP2K2/FCER1G/ULBP2/PTPN6/NCR2/TYROBP/NFATC2/KLRD1/ICAM1/VAV1/VAV2/CHP2/IFNAR1/KLRK1/FAS/SHC3/PIK3R5/PRKCA/SHC1/KLRC3/ITGAL/CD247/KLRC1/IFNAR2/CASP3/ZAP70/SYK/TNFSF10/KIR2DL1/PLCG2/HLA-E/HLA-A/NCR1/PIK3CG/FCGR3B/KIR3DL2/KIR2DL3/TNF/LCP2/FASLG/FCGR3A/PRF1/IFNG/GZMB/KIR2DL4/CD48/RAC2/HLA-C/SH2D1A/ULBP1/CD244/HLA-B
KEGG_GRAFT_VERSUS_HOST_DISEASE	37	-0.731871469	-2.24062317	1.24E-07	5.10E-06	3.97E-06	3661	tags=76%, list=20%, signal=61%	CD86/HLA-DRB1/HLA-DRA/HLA-DMB/KLRD1/HLA-DMA/FAS/CD80/HLA-DOA/KLRC1/IL1A/KIR2DL1/HLA-E/HLA-A/KIR3DL2/KIR2DL3/TNF/FASLG/CD28/PRF1/IFNG/GZMB/HLA-DOB/HLA-C/HLA-DQA2/HLA-F/IL6/HLA-B
KEGG_ANTIGEN_PROCESSING_AND_PRESENTATION	80	-0.602115208	-2.147875728	1.39E-07	5.10E-06	3.97E-06	3566	tags=41%, list=20%, signal=33%	HLA-DRB1/HLA-DRA/HLA-DMB/PSME2/HSPA8/KLRD1/HLA-DMA/KLRC3/LGMN/CIITA/HLA-DOA/CD74/KLRC1/HSPA5/HSPA4/IFI30/KIR2DL1/LTA/HLA-E/HLA-A/CD8B/KIR3DL2/KIR2DL3/TAP2/CD8A/KIR2DL4/HLA-DOB/HLA-C/HLA-DQA2/HLA-F/B2M/TAP1/HLA-B
KEGG_HEMATOPOIETIC_CELL_LINEAGE	85	-0.589841431	-2.11287503	2.21E-07	6.77E-06	5.27E-06	3860	tags=53%, list=21%, signal=42%	CD34/CSF1R/CD1B/GYPA/CD19/HLA-DRB1/HLA-DRA/ITGA2/IL9R/CSF1/TFRC/CD14/IL2RA/CD55/ITGA3/IL6R/CD9/CD2/CD7/CD3E/CD3G/CD3D/IL1A/KITLG/CD38/THPO/ITGB3/CD8B/GP9/CR1/CD5/ITGA1/TNF/FLT3/CD8A/ITGA4/FCER2/ITGA5/CD36/ITGA6/CSF2RA/IL1R1/IL6/IL1R2/ANPEP
KEGG_TYPE_I_DIABETES_MELLITUS	41	-0.674715862	-2.118753431	3.86E-06	0.000101487	7.90E-05	2358	tags=51%, list=13%, signal=45%	HLA-DMA/FAS/CD80/HLA-DOA/IL1A/LTA/HLA-E/HLA-A/TNF/FASLG/CD28/PRF1/IFNG/GZMB/HLA-DOB/HLA-C/HLA-DQA2/HLA-F/CPE/HLA-B/INS
KEGG_CELL_ADHESION_MOLECULES_CAMS	128	-0.485540911	-1.839674013	8.18E-06	0.000188206	0.000146431	2658	tags=38%, list=15%, signal=33%	NLGN3/ICAM1/ALCAM/CLDN18/HLA-DMA/ESAM/PECAM1/SELP/CDH5/CD80/VCAN/PTPRC/CDH1/CD2/HLA-DOA/ITGAL/CLDN19/HLA-E/HLA-A/CD8B/CLDN4/ICOSLG/SDC2/CLDN15/ICAM3/CNTNAP1/CD28/CD8A/ITGA4/SIGLEC1/ICOS/SELL/HLA-DOB/HLA-C/SPN/HLA-DQA2/CLDN3/ITGA6/CLDN2/HLA-F/CTLA4/CADM1/SELE/CLDN10/CLDN23/CLDN1/PDCD1/HLA-B/CLDN14
KEGG_CHEMOKINE_SIGNALING_PATHWAY	184	-0.430224204	-1.715912873	4.70E-05	0.000961596	0.000748152	2878	tags=29%, list=16%, signal=25%	RASGRP2/RAP1B/NCF1/CXCR1/VAV1/DOCK2/WAS/CCR5/VAV2/CXCL1/CCR10/TIAM2/SHC3/PIK3R5/SHC1/GRK5/CXCL13/ADCY4/PRKX/CXCR3/CXCL5/ELMO1/CCR8/CXCR5/CCR1/CCL14/GNGT2/PIK3CG/CCL13/XCL2/CCL5/CCL4/CCR4/CCL16/CCR7/ADCY7/GNG8/CXCL9/CCL21/XCR1/RAC2/ADCY1/STAT1/CCL18/CCL3L3/GNGT1/HCK/PLCB1/CXCL11/CCL8/CCL19/ADCY2/CXCL10/CCL24
KEGG_ALZHEIMERS_DISEASE	145	-0.454462371	-1.766892859	5.50E-05	0.001011456	0.000786945	4661	tags=48%, list=26%, signal=36%	COX6B1/FADD/COX8A/NCSTN/COX5B/MAPK1/BID/NDUFB7/NDUFB10/NDUFA7/COX7A2/TNFRSF1A/CALM2/NDUFS4/NDUFAB1/PSEN1/NDUFA1/ADAM17/NDUFS3/SDHB/NDUFA2/NDUFA4/CDK5/PPP3CA/NDUFV2/NDUFA3/UQCR10/BAD/ATP2A2/NDUFA8/SDHD/HSD17B10/SDHC/CALM1/NDUFS6/PSENEN/CYC1/UQCRFS1/GRIN2A/NDUFB1/NDUFB2/NDUFS7/COX6B2/COX7B/NDUFA6/ITPR1/CHP2/FAS/UQCRQ/NDUFB9/NDUFS8/UQCR11/NDUFV3/CYCS/CACNA1D/BACE2/CASP8/CASP3/IDE/COX6C/TNF/COX7A1/IT…
KEGG_AUTOIMMUNE_THYROID_DISEASE	50	-0.590320205	-1.929359729	0.000200696	0.0033571	0.002611931	2358	tags=48%, list=13%, signal=42%	HLA-DQA1/HLA-DQB1/IFNA5/CD40LG/CD86/HLA-DRB1/HLA-DRA/HLA-DMB/HLA-DMA/FAS/CD80/HLA-DOA/HLA-E/HLA-A/FASLG/CD28/PRF1/GZMB/HLA-DOB/HLA-C/HLA-DQA2/HLA-F/CTLA4/HLA-B
KEGG_PARKINSONS_DISEASE	99	-0.479673942	-1.758558364	0.000220752	0.003384861	0.002633531	4661	tags=54%, list=26%, signal=40%	COX6B1/COX8A/COX5B/NDUFB7/NDUFB10/NDUFA7/TH/UBE2J1/UBE2G1/PPID/COX7A2/NDUFS4/SNCAIP/NDUFAB1/NDUFA1/NDUFS3/SDHB/NDUFA2/NDUFA4/PINK1/NDUFV2/NDUFA3/UQCR10/NDUFA8/SDHD/SLC18A2/SDHC/NDUFS6/CYC1/UQCRFS1/SLC25A4/NDUFB1/NDUFB2/NDUFS7/VDAC1/SLC25A31/COX6B2/COX7B/NDUFA6/UQCRQ/NDUFB9/NDUFS8/SLC25A5/UQCR11/NDUFV3/CYCS/CASP3/COX6C/COX7A1/UBE2L6/NDUFA4L2/COX4I2/UCHL1
KEGG_ALLOGRAFT_REJECTION	35	-0.644794066	-1.94184198	0.000284674	0.004029234	0.003134873	2358	tags=60%, list=13%, signal=52%	CD86/HLA-DRB1/HLA-DRA/HLA-DMB/HLA-DMA/FAS/CD80/HLA-DOA/HLA-E/HLA-A/TNF/FASLG/CD28/PRF1/IFNG/GZMB/HLA-DOB/HLA-C/HLA-DQA2/HLA-F/HLA-B
KEGG_OXIDATIVE_PHOSPHORYLATION	101	-0.453481481	-1.668169626	0.001062423	0.012418724	0.009662165	5369	tags=57%, list=30%, signal=41%	SDHA/NDUFB6/UQCRB/NDUFB3/NDUFA5/ATP6V1E1/ATP6AP1/COX6B1/COX8A/COX5B/NDUFB7/NDUFB10/NDUFA7/PPA1/COX7A2/NDUFS4/NDUFAB1/ATP6V0E1/NDUFA1/NDUFS3/SDHB/NDUFA2/ATP6V0B/NDUFA4/ATP6V1H/NDUFA11/NDUFV2/NDUFA3/UQCR10/ATP6V0C/NDUFA8/SDHD/SDHC/NDUFS6/CYC1/UQCRFS1/TCIRG1/NDUFB1/ATP6V1C1/NDUFB2/NDUFS7/COX6B2/ATP12A/COX7B/NDUFA6/UQCRQ/NDUFB9/NDUFS8/UQCR11/NDUFV3/PPA2/COX6C/COX7A1/NDUFA4L2/COX4I2/ATP6V0D2/ATP6V0E2/…
KEGG_CARDIAC_MUSCLE_CONTRACTION	73	-0.48433833	-1.7146623	0.001069356	0.012418724	0.009662165	4952	tags=51%, list=27%, signal=37%	CACNA1C/CACNG3/CACNA2D1/COX6B1/ATP1A3/COX8A/COX5B/MYL2/COX7A2/CACNB1/ATP1B3/UQCR10/SLC9A1/ATP2A2/CACNG4/CACNG7/CYC1/UQCRFS1/SLC8A1/ACTC1/COX6B2/RYR2/COX7B/UQCRQ/UQCR11/CACNG5/CACNA1D/ATP1B2/CACNA2D2/COX6C/COX7A1/ATP1B1/ATP1A2/CACNA1S/ATP1A4/COX4I2/CACNA2D4
KEGG_LYSOSOME	121	-0.414754668	-1.563933384	0.001079889	0.012418724	0.009662165	5680	tags=55%, list=31%, signal=38%	MFSD8/NPC1/GLB1/SGSH/AP3S2/CTSO/LAMP1/AP3M1/AP1M1/SORT1/GGA2/TPP1/AP1B1/CTSS/NAGA/CTSK/ATP6AP1/ARSG/AP1S2/LAMP2/PSAPL1/MAN2B1/SCARB2/CLTC/ATP6V0B/AGA/ATP6V1H/GNPTG/ATP6V0C/CLN3/TCIRG1/CTSD/SLC11A2/LIPA/PSAP/ABCB9/CTSG/CTSA/ACP2/SMPD1/NAGLU/IDUA/LAPTM4B/GNPTAB/GNS/LAPTM5/LGMN/GUSB/GBA/ARSB/GAA/GLA/CTSH/MCOLN1/FUCA1/HEXB/MANBA/CTSC/AP1M2/SLC17A5/CTSE/CTSW/AP1S3/ATP6V0D2/ATP6V0A4/LAMP3
KEGG_CALCIUM_SIGNALING_PATHWAY	177	-0.390989046	-1.550270138	0.001201082	0.012999943	0.010114372	2947	tags=29%, list=16%, signal=24%	GRPR/SPHK1/SLC8A1/NOS3/PHKG1/VDAC1/SLC25A31/RYR2/DRD1/ITPR1/CHP2/HRH1/PRKCA/ADORA2A/SLC25A5/BST1/PTGER3/PTGER1/ATP2B2/CACNA1D/CACNA1I/ADCY4/PRKX/P2RX4/TBXA2R/CD38/PLCG2/CYSLTR1/HRH2/PDGFRB/ADCY7/BDKRB2/MYLK3/ITPR2/PDE1A/PDE1B/CACNA1S/ITPKA/ADRA1B/PHKA1/MYLK2/ADCY1/GRIN2D/CACNA1H/EDNRA/PLCB1/CAMK2A/ADCY2/CYSLTR2/HTR2B/PLN
KEGG_SPLICEOSOME	124	0.408690732	1.622183039	0.001325361	0.013548137	0.010540885	6206	tags=51%, list=34%, signal=34%	DDX39B/CCDC12/DHX38/HNRNPA1L2/DHX16/HNRNPA1/PRPF38A/U2SURP/ISY1/PPIH/LSM3/THOC3/SRSF6/SF3B5/PRPF6/LSM2/CTNNBL1/PRPF38B/SF3A2/SRSF5/SART1/HSPA1L/SNRPA1/WBP11/SF3B3/ALYREF/PRPF19/AQR/THOC1/HNRNPA3/SNRPA/SNRPC/RBMX/DDX42/SF3A3/CDC5L/SF3B1/SNRNP70/TRA2B/NCBP2/SNRNP200/ACIN1/SF3B2/SRSF8/LSM6/PRPF40B/PRPF8/EFTUD2/LSM5/HSPA1A/PPIE/SF3A1/RBM22/SLU7/CRNKL1/SNRPF/SYF2/TCERG1/HNRNPM/PRPF40A/XAB2/ZMAT2/U2AF2
KEGG_TOLL_LIKE_RECEPTOR_SIGNALING_PATHWAY	102	-0.447769257	-1.645802967	0.001580727	0.01481605	0.011527361	3661	tags=34%, list=20%, signal=28%	CD86/IKBKE/NFKB1/IRAK1/IFNB1/MAP3K8/TLR8/TICAM1/TRAF3/MAP2K2/MAPK10/CD14/TBK1/IFNAR1/FOS/PIK3R5/CD80/MAP2K3/MAPK12/CASP8/IFNAR2/TLR2/PIK3CG/CCL5/CCL4/TNF/TLR7/IRF5/CXCL9/STAT1/IL6/IRF7/CXCL11/LY96/CXCL10
KEGG_LEISHMANIA_INFECTION	69	-0.480397077	-1.677745448	0.001651739	0.01481605	0.011527361	4734	tags=51%, list=26%, signal=38%	NFKBIA/HLA-DQA1/PRKCB/FCGR2A/MAPK1/IFNGR1/CYBA/HLA-DQB1/NCF2/NOS2/HLA-DRB1/HLA-DRA/NFKB1/IRAK1/HLA-DMB/IFNGR2/PTPN6/NCF1/NCF4/HLA-DMA/FOS/MAPK12/HLA-DOA/TGFB2/IL1A/TLR2/FCGR3B/CR1/TNF/ITGA4/FCGR3A/IFNG/HLA-DOB/HLA-DQA2/STAT1
KEGG_MATURITY_ONSET_DIABETES_OF_THE_YOUNG	25	-0.645015083	-1.816830235	0.001690962	0.01481605	0.011527361	3318	tags=56%, list=18%, signal=46%	HES1/MNX1/PDX1/HNF4A/NR5A2/MAFA/NKX6-1/IAPP/NKX2-2/GCK/NEUROD1/FOXA3/BHLHA15/INS
KEGG_SYSTEMIC_LUPUS_ERYTHEMATOSUS	54	-0.516023229	-1.721555019	0.001918186	0.016043011	0.012481976	4652	tags=57%, list=26%, signal=43%	HLA-DQA1/FCGR2A/HLA-DQB1/CD40LG/C1R/C1S/TRIM21/CD86/C4B/HLA-DRB1/HLA-DRA/HLA-DMB/GRIN2A/CTSG/ACTN1/HLA-DMA/CD80/C2/HLA-DOA/C6/C1QA/C1QB/FCGR3B/TNF/C1QC/CD28/FCGR3A/IFNG/C8G/HLA-DOB/HLA-DQA2
KEGG_LEUKOCYTE_TRANSENDOTHELIAL_MIGRATION	115	-0.413765238	-1.557780128	0.003374859	0.026998872	0.021005987	3589	tags=37%, list=20%, signal=29%	MYLPF/MYL5/VAV3/EZR/ACTB/MSN/RAP1B/VCL/NCF1/ACTN1/ICAM1/MYL9/VAV1/CLDN18/NCF4/NOX3/VAV2/ESAM/RHOH/PECAM1/CYBB/PIK3R5/PRKCA/CDH5/MAPK12/ITGAL/THY1/CLDN19/PLCG2/CLDN4/PIK3CG/CLDN15/ITGA4/RASSF5/RAC2/CLDN3/CLDN2/CLDN10/CLDN23/CLDN1/MMP9/CLDN14
KEGG_DILATED_CARDIOMYOPATHY	90	-0.434646812	-1.574441054	0.004438107	0.034025486	0.026472918	3496	tags=32%, list=19%, signal=26%	ATP2A2/ITGA2/CACNG4/CACNG7/IGF1/ACTB/SLC8A1/ACTC1/RYR2/ITGA3/CACNG5/CACNA1D/ADCY4/PRKX/ITGB6/TGFB2/ITGB3/CACNA2D2/ITGA1/TNF/ADCY7/ITGA4/CACNA1S/ADCY1/CACNA2D4/ITGA5/ITGA6/ADCY2/PLN
KEGG_BLADDER_CANCER	41	-0.531214244	-1.668127377	0.004902635	0.036083395	0.028074037	2889	tags=29%, list=16%, signal=25%	PGF/MAP2K2/CDKN1A/THBS1/CCND1/CDH1/TYMP/CDKN2A/E2F2/MMP9/EGF/MMP1
KEGG_NEUROACTIVE_LIGAND_RECEPTOR_INTERACTION	271	-0.338445966	-1.401813104	0.005192609	0.036747694	0.028590883	2951	tags=27%, list=16%, signal=23%	SSTR2/GRPR/MC1R/GABRQ/GRIN3B/MC4R/GLRA2/GNRHR/CTSG/NMUR1/HRH4/OPRL1/CNR2/GRIA1/GRID2/HTR1B/DRD1/PTGIR/HRH1/P2RY1/P2RY10/MC5R/ADORA2A/SCTR/ADRA2A/PTGER3/RXFP1/NPFFR1/CRHR2/PTGER1/S1PR3/P2RY13/GABRR2/CHRNB4/P2RX4/TBXA2R/CHRNA10/FPR3/S1PR1/CYSLTR1/GABRE/HRH2/F2RL3/CALCRL/P2RY2/BDKRB2/CALCR/GABRD/GABRB1/HTR1F/P2RY6/GRID1/ADRA1B/GABRA3/ADRA2B/CRHR1/S1PR5/GABRB3/GALR2/GRIN2D/GZMA/GABRR1/LHB/EDNRA/S1PR4…
KEGG_CYTOSOLIC_DNA_SENSING_PATHWAY	53	-0.49325047	-1.632901495	0.006018205	0.041012949	0.031909389	4425	tags=30%, list=24%, signal=23%	IFNA5/POLR3K/CHUK/POLR3G/IKBKE/NFKB1/IFNB1/ZBP1/TBK1/CCL5/CCL4/AIM2/DDX58/IL6/IRF7/CXCL10
KEGG_GAP_JUNCTION	87	-0.43252224	-1.559351342	0.006274135	0.041230028	0.032078283	2288	tags=24%, list=13%, signal=21%	DRD1/ITPR1/TUBA1C/PRKCA/PDGFB/ADCY4/PRKX/GUCY1A2/CDK1/PDGFRB/TUBA3C/GJA1/ADCY7/ITPR2/TUBB3/ADCY1/TUBA8/PLCB1/ADCY2/EGF/HTR2B
KEGG_PROTEASOME	43	-0.519218199	-1.651009711	0.006659474	0.04146824	0.032263619	6336	tags=67%, list=35%, signal=44%	PSMD13/PSMB5/PSME1/PSMC1/PSMD3/PSMA4/PSMB4/PSMD7/PSMB3/PSMA8/PSMA1/PSME3/PSMB2/PSMA7/PSMD8/PSMC4/PSMD11/POMP/PSMA3/PSMA6/PSME2/PSMC2/PSMB10/PSME4/PSMD14/PSMD12/IFNG/PSMB8/PSMB9
KEGG_PRION_DISEASES	35	-0.565540806	-1.703165298	0.006761126	0.04146824	0.032263619	2862	tags=43%, list=16%, signal=36%	MAP2K2/SOD1/PRNP/PRKX/C6/C1QA/HSPA5/IL1A/C1QB/LAMC1/CCL5/C1QC/C8G/EGR1/IL6
KEGG_HYPERTROPHIC_CARDIOMYOPATHY_HCM	83	-0.413205595	-1.480852131	0.007556054	0.044848837	0.034893832	5213	tags=47%, list=29%, signal=34%	ITGAV/TPM3/SGCD/CACNA1C/CACNG3/CACNA2D1/SGCB/ITGA10/MYL2/MYBPC3/CACNB1/LMNA/ATP2A2/ITGA2/CACNG4/CACNG7/IGF1/ACTB/PRKAG1/SLC8A1/ACE/ACTC1/RYR2/ITGA3/CACNG5/CACNA1D/ITGB6/TGFB2/ITGB3/CACNA2D2/ITGA1/TNF/ITGA4/PRKAA2/CACNA1S/CACNA2D4/ITGA5/ITGA6/IL6
